# Supplementary material for: Synthetic Adrenocorticotropic Peptides Modulate the Expression Pattern of Immune Genes in Rat Brain following the Early Post-Stroke Period
Source: Genes (Basel). 2023 Jun 30;14(7):1382. doi: 10.3390/genes14071382 (PMC10379992; doi:10.3390/genes14071382)
Supplement: Supplementary file 1 [file genes-14-01382-s001.zip]

Archive with 16 entries (16 files):
- Supplementary Figure S1.pptx
- Supplementary Figure S2.pptx
- Supplementary Figure S3.pptx
- Supplementary Method S1.pptx
- Supplementary Table S1.xlsx
- Supplementary Table S10.xlsx
- Supplementary Table S11.xlsx
- Supplementary Table S12.xlsx
- Supplementary Table S2.xlsx
- Supplementary Table S3.xlsx
- Supplementary Table S4.xlsx
- Supplementary Table S5.xlsx
- Supplementary Table S6.xlsx
- Supplementary Table S7.xlsx
- Supplementary Table S8.xlsx
- Supplementary Table S9.xlsx
