# Supplementary material for: Synthetic Adrenocorticotropic Peptides Modulate the Expression Pattern of Immune Genes in Rat Brain following the Early Post-Stroke Period
Source: Genes (Basel). 2023 Jun 30;14(7):1382. doi: 10.3390/genes14071382 (PMC10379992; doi:10.3390/genes14071382)
Supplement: Supplementary file 1 [file genes-14-01382-s001.zip › Supplementary Table S1.xlsx]

## Sheet: Лист4
Table S1. Characterization of the primers used for real-time RT-PCR
Gene	Primer (5’-3’)	RefSeq	Amplicon Size (bp)	Effectiveness ± Standard Error
Hes5	F: CTGCTCAATGCTGCTGTTGATGCG	NM_024383.1	101	2,04±0,04
	R: CCGTGGCGGTGGAGATGCTCAG
Neurod6	F: ATCCGGTCTCTTGCCAATCCTCAG	NM_001109237.1	145	1,96±0
	R: CCTCAATGATGCTCTGGACAATTTGC
Grm5	F: ATGTTTGTCCCGAAGGTGTAC	NM_017012	124	2,12±0
	R: CAGCGAAGATACTGGACTG
Drd1	F: CATAGAGACGGTGAGCATTA	NM_012546	251	1,96±0
	R: TGTGTGTGACAGGTTGGAT
Il4r	F: TGACTACATCCGCACTTCTACG	NM_133380	689	1,98±0
	R: AGACCACAGTTCCAGCCAGTA
Hspb1	F: GGCTACATCTCTCGGTGCTT	NM_031970.4	137	1,93±0,03
	R: GCTGATTGTGTGACTGCTTTG
Fos	F: CATCGGCAGAAGGGGCAAAG	NM_022197.2	143	1,98±0
	R: CTGTCTCCGCTTGGAGCGTAT
Ccl3	F: ACTGCCTGCTGCTTCTCCTA	NM_013025	206	1,91±0,00
	R: GTTCCTTGCTGCCTCTAATCTC
Gapdh	ACTCTACCCACGGCAAGTTCAACG	NM_017008.4	148	2,01±0,03
	GTAGACTCCACGACATACTCAGCAC
