# Supplementary material for: Synthetic Adrenocorticotropic Peptides Modulate the Expression Pattern of Immune Genes in Rat Brain following the Early Post-Stroke Period
Source: Genes (Basel). 2023 Jun 30;14(7):1382. doi: 10.3390/genes14071382 (PMC10379992; doi:10.3390/genes14071382)
Supplement: Supplementary file 1 [file genes-14-01382-s001.zip › Supplementary Table S11.xlsx]

## Sheet: Лист1
Table S11. Analysis of pathways associated with DEGs in IR vs. SH, IS vs. IR and IA vs. IR pairwise comparisons at 4.5 h after tMCAO using DAVID
source	Description	IR vs. SH					IS vs. IR					IA vs. IR
		Number of DEGs		padj	Up/(Up+Down), %	Down/(Up+Down), %	Number of DEGs		padj	Up/(Up+Down), %	Down/(Up+Down), %	Number of DEGs		padj	Up/(Up+Down), %	Down/(Up+Down), %
		Up	Down				Up	Down				Up	Down
KEGG:5030	Cocaine addiction	12	1	0.000601171	92.3077	7.69231			0.293467			2	6	0.00696212	25	75
REAC:R-RNO-1474244	Extracellular matrix organization	26	8	0.0172136	76.4706	23.5294			1			1	14	0.0213573	6.66667	93.3333
KEGG:4512	ECM-receptor interaction	14	3	0.00184338	82.3529	17.6471			0.195015			1	8	0.0310465	11.1111	88.8889
KEGG:4310	Wnt signaling pathway			0.250892					1			2	10	0.0310465	16.6667	83.3333
KEGG:4024	cAMP signaling pathway	27	7	0.00011561	79.4118	20.5882			1					0.057975
KEGG:4658	Th1 and Th2 cell differentiation	16	1	0.00226414	94.1176	5.88235	3	5	0.000219814	37.5	62.5			0.0657809
KEGG:4510	Focal adhesion	26	3	0.00163326	89.6552	10.3448			1					0.0657809
KEGG:5140	Leishmaniasis	22	0	5.18796e-07	100	0	3	5	9.98586e-05	37.5	62.5			0.073323
KEGG:4659	Th17 cell differentiation	22	0	9.2675e-05	100	0	4	5	9.98586e-05	44.4444	55.5556			0.10522
KEGG:5321	Inflammatory bowel disease	14	0	0.00171764	100	0	3	5	9.23887e-05	37.5	62.5			0.122965
KEGG:5166	Human T-cell leukemia virus 1 infection	37	2	2.95175e-05	94.8718	5.12821	3	6	0.0114192	33.3333	66.6667			0.122965
KEGG:4080	Neuroactive ligand-receptor interaction	35	13	0.000512686	72.9167	27.0833			0.0921076					0.122965
KEGG:4151	PI3K-Akt signaling pathway	43	6	2.18193e-05	87.7551	12.2449			0.293467					0.122965
KEGG:5224	Breast cancer	20	6	0.000224044	76.9231	23.0769			1					0.122965
KEGG:5310	Asthma			0.246274			0	4	0.0148273	0	100			0.168821
KEGG:5150	Staphylococcus aureus infection	17	1	0.00267597	94.4444	5.55556			0.0712917					0.168821
KEGG:4928	Parathyroid hormone synthesis, secretion and action	11	4	0.041587	73.3333	26.6667			1					0.184951
KEGG:5165	Human papillomavirus infection	33	9	0.00281491	78.5714	21.4286			1					0.205195
KEGG:4010	MAPK signaling pathway	49	5	4.08047e-09	90.7407	9.25926	7	2	0.0254833	77.7778	22.2222			0.25738
KEGG:4612	Antigen processing and presentation	13	1	0.0242303	92.8571	7.14286	0	5	0.0478642	0	100			0.25738
KEGG:5226	Gastric cancer	15	6	0.0138675	71.4286	28.5714			1					0.25738
REAC:R-RNO-162582	Signal Transduction	183	36	1.78929e-06	83.5616	16.4384			1					0.319114
KEGG:5205	Proteoglycans in cancer	33	2	2.18193e-05	94.2857	5.71429			1					0.371175
KEGG:4672	Intestinal immune network for IgA production			0.0823276			0	4	0.0478642	0	100			0.388854
KEGG:5133	Pertussis	18	0	9.60199e-05	100	0			1					0.394171
KEGG:4550	Signaling pathways regulating pluripotency of stem cells	21	3	0.000753894	87.5	12.5			0.171081					0.39985
KEGG:4514	Cell adhesion molecules	15	8	0.0214104	65.2174	34.7826			0.293467					0.404802
KEGG:5323	Rheumatoid arthritis	13	1	0.0222555	92.8571	7.14286	4	4	0.000219814	50	50			0.488912
KEGG:4540	Gap junction			1			1	4	0.0478642	20	80			0.488912
KEGG:5416	Viral myocarditis	14	1	0.00883394	93.3333	6.66667			0.189498					0.488912
KEGG:4380	Osteoclast differentiation	27	1	1.36991e-06	96.4286	3.57143			0.353396					0.488912
KEGG:4020	Calcium signaling pathway	22	9	0.00415902	70.9677	29.0323			1					0.488912
KEGG:4640	Hematopoietic cell lineage	15	1	0.00604686	93.75	6.25	4	4	0.000219814	50	50			0.498854
KEGG:5210	Colorectal cancer	15	2	0.00226414	88.2353	11.7647			1					0.498854
REAC:R-RNO-372790	Signaling by GPCR	60	19	3.37836e-05	75.9494	24.0506			0.425837					0.802447
REAC:R-RNO-500792	GPCR ligand binding	44	13	0.000365855	77.193	22.807			0.475596					0.802447
KEGG:5164	Influenza A			0.0674605			5	4	0.00153963	55.5556	44.4444			1
KEGG:5332	Graft-versus-host disease			0.144883			2	4	0.00292303	33.3333	66.6667			1
KEGG:4940	Type I diabetes mellitus			0.12448			2	4	0.00467335	33.3333	66.6667			1
KEGG:5169	Epstein-Barr virus infection	34	3	2.18193e-05	91.8919	8.10811	5	4	0.00803773	55.5556	44.4444			1
KEGG:5152	Tuberculosis	26	0	0.00254574	100	0	2	6	0.0089061	25	75			1
KEGG:4145	Phagosome	25	1	0.0041741	96.1538	3.84615	2	6	0.0106367	25	75			1
KEGG:4657	IL-17 signaling pathway	14	0	0.035122	100	0	6	0	0.0114192	100	0			1
KEGG:5142	Chagas disease	16	2	0.00386789	88.8889	11.1111	5	1	0.0173638	83.3333	16.6667			1
KEGG:5168	Herpes simplex virus 1 infection			1			4	6	0.0358025	40	60			1
KEGG:5418	Fluid shear stress and atherosclerosis	22	1	0.00337956	95.6522	4.34783			0.0631058					1
KEGG:5145	Toxoplasmosis	23	2	9.23715e-06	92	8			0.0938826					1
KEGG:5202	Transcriptional misregulation in cancer	34	2	3.00049e-06	94.4444	5.55556			0.13111					1
KEGG:4060	Cytokine-cytokine receptor interaction	29	1	0.031663	96.6667	3.33333			0.132731					1
KEGG:4620	Toll-like receptor signaling pathway	15	1	0.00784185	93.75	6.25			0.224131					1
KEGG:5163	Human cytomegalovirus infection	34	3	0.000122989	91.8919	8.10811			0.271133					1
KEGG:4062	Chemokine signaling pathway	24	1	0.00679126	96	4			0.293467					1
KEGG:4668	TNF signaling pathway	26	1	1.14989e-06	96.2963	3.7037			0.294788					1
KEGG:5134	Legionellosis	13	0	0.00310882	100	0			0.37481					1
KEGG:5417	Lipid and atherosclerosis	35	1	1.25748e-05	97.2222	2.77778			0.397747					1
KEGG:5167	Kaposi sarcoma-associated herpesvirus infection	32	2	0.000110983	94.1176	5.88235			0.426366					1
KEGG:4210	Apoptosis	22	0	0.00233668	100	0			1					1
KEGG:5212	Pancreatic cancer	14	0	0.00818122	100	0			1					1
KEGG:4610	Complement and coagulation cascades	15	0	0.0095341	100	0			1					1
KEGG:4662	B cell receptor signaling pathway	14	0	0.00963105	100	0			1					1
KEGG:4625	C-type lectin receptor signaling pathway	17	0	0.0177641	100	0			1					1
KEGG:4630	JAK-STAT signaling pathway	21	0	0.0214104	100	0			1					1
KEGG:5215	Prostate cancer	15	0	0.0277221	100	0			1					1
KEGG:5203	Viral carcinogenesis	31	1	0.000753894	96.875	3.125			1					1
KEGG:5161	Hepatitis B	21	1	0.0098225	95.4545	4.54545			1					1
KEGG:4064	NF-kappa B signaling pathway	20	1	0.000110983	95.2381	4.7619			1					1
KEGG:4933	AGE-RAGE signaling pathway in diabetic complications	18	1	0.00129155	94.7368	5.26316			1					1
KEGG:5222	Small cell lung cancer	14	1	0.0163933	93.3333	6.66667			1					1
KEGG:5218	Melanoma	13	1	0.00672112	92.8571	7.14286			1					1
KEGG:5235	PD-L1 expression and PD-1 checkpoint pathway in cancer	13	1	0.0277221	92.8571	7.14286			1					1
KEGG:5221	Acute myeloid leukemia	12	1	0.00963105	92.3077	7.69231			1					1
KEGG:4926	Relaxin signaling pathway	18	2	0.00591467	90	10			1					1
KEGG:4014	Ras signaling pathway	25	3	0.019234	89.2857	10.7143			1					1
KEGG:4931	Insulin resistance	16	2	0.00663555	88.8889	11.1111			1					1
KEGG:5219	Bladder cancer	8	1	0.0250235	88.8889	11.1111			1					1
KEGG:4115	p53 signaling pathway	15	2	0.000293013	88.2353	11.7647			1					1
KEGG:5216	Thyroid cancer	7	1	0.049784	87.5	12.5			1					1
KEGG:4218	Cellular senescence	20	3	0.0277221	86.9565	13.0435			1					1
KEGG:4015	Rap1 signaling pathway	26	4	0.00184338	86.6667	13.3333			1					1
KEGG:4211	Longevity regulating pathway	12	2	0.0300447	85.7143	14.2857			1					1
KEGG:5200	Pathways in cancer	59	10	7.58855e-06	85.5072	14.4928			1					1
KEGG:4936	Alcoholic liver disease	17	3	0.0095341	85	15			1					1
KEGG:4915	Estrogen signaling pathway	15	3	0.0366699	83.3333	16.6667			1					1
KEGG:4371	Apelin signaling pathway	14	4	0.0411468	77.7778	22.2222			1					1
KEGG:4920	Adipocytokine signaling pathway	10	3	0.0150817	76.9231	23.0769			1					1
KEGG:4611	Platelet activation	13	4	0.0411468	76.4706	23.5294			1					1
REAC:R-RNO-373076	Class A/1 (Rhodopsin-like receptors)	35	11	0.00106659	76.087	23.913			1					1
REAC:R-RNO-388396	GPCR downstream signalling	48	16	0.000771603	75	25			1					1
KEGG:5146	Amoebiasis	14	5	0.00073168	73.6842	26.3158			1					1
REAC:R-RNO-216083	Integrin cell surface interactions	10	4	0.0403953	71.4286	28.5714			1					1
The percentage of upregulated DEGs is >75%
The percentage of downregulated DEGs is >75%
The number of DEGs was determined only for significant functional categories (padj<0,05)
