# Supplementary material for: Synthetic Adrenocorticotropic Peptides Modulate the Expression Pattern of Immune Genes in Rat Brain following the Early Post-Stroke Period
Source: Genes (Basel). 2023 Jun 30;14(7):1382. doi: 10.3390/genes14071382 (PMC10379992; doi:10.3390/genes14071382)
Supplement: Supplementary file 1 [file genes-14-01382-s001.zip › Supplementary Table S12.xlsx]

## Sheet: Лист1
Table S12. Analysis of pathways associated with DEGs in IA vs. IS pairwise comparison at 4.5 h after tMCAO using DAVID
Source	Description	IA vs. IS
		Number of DEGs		padj	Up/(Up+Down), %	Down/(Up+Down), %
		Up	Down
KEGG:4060	Cytokine-cytokine receptor interaction	0	21	1.53396e-05	0	100
KEGG:4380	Osteoclast differentiation	2	11	0.000195363	15.3846	84.6154
KEGG:4151	PI3K-Akt signaling pathway	2	18	0.00101434	10	90
KEGG:4010	MAPK signaling pathway	1	16	0.00414401	5.88235	94.1176
KEGG:5200	Pathways in cancer	1	23	0.00414401	4.16667	95.8333
KEGG:5132	Salmonella infection	1	14	0.00745636	6.66667	93.3333
KEGG:4061	Viral protein interaction with cytokine and cytokine receptor	0	8	0.0251758	0	100
KEGG:4668	TNF signaling pathway	0	9	0.0251758	0	100
KEGG:4510	Focal adhesion	1	11	0.0251758	8.33333	91.6667
KEGG:5205	Proteoglycans in cancer	1	11	0.0299992	8.33333	91.6667
KEGG:5163	Human cytomegalovirus infection	0	13	0.0368962	0	100
KEGG:4630	JAK-STAT signaling pathway	0	10	0.0489115	0	100
The percentage of downregulated DEGs is >75%
