# Supplementary material for: Synthetic Adrenocorticotropic Peptides Modulate the Expression Pattern of Immune Genes in Rat Brain following the Early Post-Stroke Period
Source: Genes (Basel). 2023 Jun 30;14(7):1382. doi: 10.3390/genes14071382 (PMC10379992; doi:10.3390/genes14071382)
Supplement: Supplementary file 1 [file genes-14-01382-s001.zip › Supplementary Table S2.xlsx]

## Sheet: Лист1
Table S2. Quantitative assessment of the volume of the ischemic brain injury at 4.5 h after tMCAO using MRI
Rat	Administration	Type of ischaemic focus localization	Volume (mm3)	Volume (mm3) Me [LQ;UQ]; DWI
IR1	Saline	subcortical structures	47.46	55.5 [47.46; 103.68]
IR2	Saline	subcortical structures	50.62
IR3	Saline	subcortical structures	62.92
IR4	Saline	subcortical structures	55.49
IR5	Saline	subcortical structures +cortex	103.68
IS1	Semax	subcortical structures	70.82	44.3 [28.11; 70.82]
IS2	Semax	subcortical structures	51.6
IS3	Semax	subcortical structures	46.73
IS4	Semax	subcortical structures	28.11
IS5	Semax	subcortical structures	41.86
IS6	Semax	subcortical structures	36.77
IA1	ACTH(6-9)PGP	subcortical structures +cortex	88.95	55.9 [32.47; 88.95]
IA2	ACTH(6-9)PGP	subcortical structures	64.61
IA3	ACTH(6-9)PGP	subcortical structures	61.94
IA4	ACTH(6-9)PGP	subcortical structures	47.34
IA5	ACTH(6-9)PGP	subcortical structures	45.75
IA6	ACTH(6-9)PGP	subcortical structures	55.87
IA7	ACTH(6-9)PGP	subcortical structures	32.47
Here, Me [LQ; UQ] (the median (Me), the lower (LQ) and upper (UQ) quartiles for the 25 and 75 percentile interval) were used.
