# Supplementary material for: Synthetic Adrenocorticotropic Peptides Modulate the Expression Pattern of Immune Genes in Rat Brain following the Early Post-Stroke Period
Source: Genes (Basel). 2023 Jun 30;14(7):1382. doi: 10.3390/genes14071382 (PMC10379992; doi:10.3390/genes14071382)
Supplement: Supplementary file 1 [file genes-14-01382-s001.zip › Supplementary Table S3.xlsx]

## Sheet: S2
Table S3. DEGs in IR vs. SH pairwise comparison
RefSeq ID	Gene symbol	Description	Ratio	±SE	Padj
NM_031971; NM_212504	Hspa1	heat shock 70kD protein 1A (Hspa1a), mRNA; heat shock 70kD protein 1B (mapped) (Hspa1b), mRNA	68.2369	17.8362	0.000662632
NM_013025	Ccl3	chemokine (C-C motif) ligand 3 (Ccl3), mRNA	32.114	7.50297	0.00123662
NM_021583	Ptges	prostaglandin E synthase (Ptges), mRNA	25.9687	6.70255	0.000662632
NM_012912	Atf3	activating transcription factor 3 (Atf3), mRNA	23.1372	11.3614	0.000662632
NM_053858	Ccl4	chemokine (C-C motif) ligand 4 (Ccl4), mRNA	22.8555	17.9337	0.01732
NM_012881	Spp1	secreted phosphoprotein 1 (Spp1), mRNA	21.3726	17.3398	0.000662632
NM_001256509	Fosb	FBJ osteosarcoma oncogene B (Fosb), mRNA	17.9816	3.38227	0.000662632
NM_053565	Socs3	suppressor of cytokine signaling 3 (Socs3), mRNA	17.4743	4.84767	0.000662632
NM_022230	Stc2	stanniocalcin 2 (Stc2), mRNA	17.1891	4.7328	0.000662632
NM_013046	Trh	thyrotropin releasing hormone (Trh), mRNA	16.1505	12.8825	0.000662632
NM_001108885	Klhl14	kelch-like family member 14 (Klhl14), mRNA	15.7927	11.4792	0.000662632
NM_001077644	Ptgir	prostaglandin I2 (prostacyclin) receptor (IP) (Ptgir), mRNA	13.3163	7.14621	0.0175908
NM_133555	Csf2rb	colony stimulating factor 2 receptor, beta, low-affinity (granulocyte-macrophage) (Csf2rb), mRNA	12.7869	2.86846	0.000662632
NM_138826	Mt1a	metallothionein 1a (Mt1a), mRNA	12.1481	2.44855	0.000662632
NM_133306	Olr1	oxidized low density lipoprotein (lectin-like) receptor 1 (Olr1), mRNA	11.4661	3.86185	0.000662632
NM_053572	Cdhr1	cadherin-related family member 1 (Cdhr1), mRNA	10.649	6.98485	0.000662632
NM_001130573	Maff	v-maf avian musculoaponeurotic fibrosarcoma oncogene homolog F (Maff), mRNA	10.6405	4.35953	0.000662632
NM_053397	Artn	artemin (Artn), mRNA	10.6232	4.43969	0.000662632
NM_183403	Gpx2	no definition	9.94947	2.26344	0.0258207
NM_053455	Fgl2	fibrinogen-like 2 (Fgl2), mRNA	9.80753	3.04309	0.000662632
NM_021666	Trdn	triadin (Trdn), mRNA	9.73641	7.549	0.000662632
NR_031925	Mir212	no definition	9.33817	1.48401	0.000662632
NM_001270630; NM_001270631; NM_001270632; NM_001270633; NM_001270634; NM_001270635; NM_001270636; NM_001270637; NM_001270638; NM_012513	Bdnf	brain-derived neurotrophic factor (Bdnf), transcript variant 1, mRNA; brain-derived neurotrophic factor (Bdnf), transcript variant 3, mRNA; brain-derived neurotrophic factor (Bdnf), transcript variant 4, mRNA; brain-derived neurotrophic factor (Bdnf), transcript variant 5, mRNA; brain-derived neurotrophic factor (Bdnf), transcript variant 6, mRNA; brain-derived neurotrophic factor (Bdnf), transcr…	9.27515	1.44377	0.000662632
NM_012795	Gp5	glycoprotein V (platelet) (Gp5), mRNA	8.92561	2.08912	0.000662632
NM_001109536	Ptx3	pentraxin 3, long (Ptx3), mRNA	8.57098	4.59946	0.0258207
NM_012620	Serpine1	serpin peptidase inhibitor, clade E (nexin, plasminogen activator inhibitor type 1), member 1 (Serpine1), mRNA	8.53564	2.03021	0.000662632
NM_001207022	Shisa8	shisa family member 8 (Shisa8), mRNA	8.49598	6.11357	0.000662632
NM_001034199	Nptx2	neuronal pentraxin II (Nptx2), mRNA	8.31462	1.45977	0.000662632
NM_019137	Egr4	early growth response 4 (Egr4), mRNA	8.23935	2.05549	0.000662632
NM_001107197	Igsf9	immunoglobulin superfamily, member 9 (Igsf9), mRNA	8.15045	1.71755	0.000662632
NM_001191774	Sp8	Sp8 transcription factor (Sp8), mRNA	8.0647	6.60743	0.000662632
NM_022685	Rem2	RAS (RAD and GEM) like GTP binding 2 (Rem2), mRNA	8.00716	3.87439	0.000662632
NM_012967	Icam1	intercellular adhesion molecule 1 (Icam1), mRNA	7.4697	1.26308	0.000662632
NM_022197	Fos	FBJ osteosarcoma oncogene (Fos), mRNA	7.43906	2.13168	0.000662632
NM_017110	Cartpt	CART prepropeptide (Cartpt), mRNA	6.91898	4.4246	0.000662632
NM_153727	Gpr3	G protein-coupled receptor 3 (Gpr3), mRNA	6.9127	1.07828	0.000662632
NM_001270807; NM_001270808; NM_001270809; NM_001270810; NM_001270811; NM_133386	Sphk1	sphingosine kinase 1 (Sphk1), transcript variant 2, mRNA; sphingosine kinase 1 (Sphk1), transcript variant 3, mRNA; sphingosine kinase 1 (Sphk1), transcript variant 4, mRNA; sphingosine kinase 1 (Sphk1), transcript variant 5, mRNA; sphingosine kinase 1 (Sphk1), transcript variant 1, mRNA; sphingosine kinase 1 (Sphk1), transcript variant 6, mRNA	6.88864	1.66345	0.000662632
NM_001107877	Adamts9	ADAM metallopeptidase with thrombospondin type 1 motif, 9 (Adamts9), mRNA	6.77448	0.71116	0.000662632
NM_013413	Rln1	relaxin 1 (Rln1), mRNA	6.76716	1.56174	0.0159275
NM_001008321	Gadd45b	growth arrest and DNA-damage-inducible, beta (Gadd45b), mRNA	6.68001	1.44658	0.000662632
NM_023987	Birc3	baculoviral IAP repeat-containing 3 (Birc3), mRNA	6.672	1.26797	0.000662632
NM_001079890	Gprc5a	G protein-coupled receptor, class C, group 5, member A (Gprc5a), mRNA	6.65953	1.72763	0.000662632
NM_130741	Lcn2	lipocalin 2 (Lcn2), mRNA	6.64768	4.10821	0.000662632
NM_001100474	Ccnf	cyclin F (Ccnf), mRNA	6.55629	0.886958	0.000662632
NM_130819	Dhrs9	dehydrogenase/reductase (SDR family) member 9 (Dhrs9), mRNA	6.51714	3.49421	0.000662632
NM_001110055	RGD1564664	no definition	6.49761	1.19033	0.000662632
NM_181086	Tnfrsf12a	tumor necrosis factor receptor superfamily, member 12a (Tnfrsf12a), mRNA	6.42809	1.91506	0.000662632
NM_001005540	Ppm1j	protein phosphatase, Mg2+/Mn2+ dependent, 1J (Ppm1j), mRNA	6.21451	3.06399	0.000662632
NM_012580	Hmox1	heme oxygenase (decycling) 1 (Hmox1), mRNA	6.0797	0.86633	0.000662632
NM_001106629	Steap1	six transmembrane epithelial antigen of the prostate 1 (Steap1), mRNA	6.00973	4.14271	0.0210833
NM_001109422	Bcl3	B-cell CLL/lymphoma 3 (Bcl3), mRNA	5.91152	0.934048	0.000662632
NM_001108563	Sypl2	synaptophysin-like 2 (Sypl2), mRNA	5.87712	1.49369	0.000662632
NM_017128	Inhba	inhibin beta-A (Inhba), mRNA	5.81359	1.33429	0.000662632
NM_001008831	RT1-Ba	RT1 class II, locus Ba (RT1-Ba), mRNA	5.75358	4.88397	0.000662632
NM_001109022	Inmt	indolethylamine N-methyltransferase (Inmt), mRNA	5.65862	2.47967	0.0043638
NM_001170568	Baz1a	bromodomain adjacent to zinc finger domain, 1A (Baz1a), mRNA	5.49234	0.977851	0.000662632
NM_013069	Cd74	Cd74 molecule, major histocompatibility complex, class II invariant chain (Cd74), mRNA	5.47068	4.97652	0.000662632
NM_001077640	Gadd45g	growth arrest and DNA-damage-inducible, gamma (Gadd45g), mRNA	5.41762	0.9712	0.000662632
NM_001271214	Slc17a4	no definition	5.32105	4.62085	0.014298
NM_001108786	Csrnp1	cysteine-serine-rich nuclear protein 1 (Csrnp1), mRNA	5.20324	0.864053	0.000662632
NM_080782	Cdkn1a	cyclin-dependent kinase inhibitor 1A (Cdkn1a), mRNA	5.08853	1.99549	0.000662632
NM_031970	Hspb1	heat shock protein B1 (Hspb1), mRNA	5.05636	0.956445	0.000662632
NR_031878	Mir132	no definition	5.02708	1.36458	0.0294681
NM_031135	Klf10	Kruppel-like factor 10 (Klf10), mRNA	5.02318	0.745273	0.000662632
NM_001109334	Rnf225	similar to chromosome 6 open reading frame 148 (RGD1561909), mRNA	5.00903	1.29934	0.000662632
NM_001110860; NM_001271101; NM_001271102; NM_001271245; NM_001271246; NM_001271247; NM_001271248; NM_017334	Crem	cAMP responsive element modulator (Crem), transcript variant 3, mRNA; no definition; no definition; no definition; no definition; no definition; no definition; no definition	4.93657	0.807986	0.000662632
NM_001109087	Shisa3	shisa family member 3 (Shisa3), mRNA	4.91694	3.46421	0.000662632
NM_001109049	Ccdc103	coiled-coil domain containing 103 (Ccdc103), mRNA	4.88511	1.16567	0.0114404
NM_001107189	Tnn	tenascin N (Tnn), mRNA	4.85883	1.34427	0.000662632
NM_001191586	Bcor	BCL6 co-repressor (Bcor), mRNA	4.84172	0.545137	0.000662632
NM_020081	Cd86	CD86 molecule (Cd86), mRNA	4.83351	1.10028	0.000662632
NM_001005384	Osmr	oncostatin M receptor (Osmr), mRNA	4.79892	1.45981	0.000662632
NM_001008847	RT1-Da	RT1 class II, locus Da (RT1-Da), mRNA	4.78932	4.00457	0.000662632
NM_001109377	Clec5a	C-type lectin domain family 5, member A (Clec5a), mRNA	4.7852	1.4729	0.000662632
NM_001047858	Srxn1	no definition	4.7753	0.975849	0.000662632
NM_053727	Nfil3	nuclear factor, interleukin 3 regulated (Nfil3), mRNA	4.76577	0.59877	0.000662632
NM_199491	Fut7	fucosyltransferase 7 (alpha (1,3) fucosyltransferase) (Fut7), mRNA	4.70965	0.657729	0.00172622
NM_153626	Npas4	neuronal PAS domain protein 4 (Npas4), mRNA	4.70225	1.41684	0.000662632
NM_201561	Scgn	secretagogin, EF-hand calcium binding protein (Scgn), mRNA	4.68955	3.15872	0.000662632
NM_013064	Hcrtr1	hypocretin (orexin) receptor 1 (Hcrtr1), mRNA	4.68666	1.03369	0.000662632
NM_001107995	Phf13	PHD finger protein 13 (Phf13), mRNA	4.6767	0.778391	0.000662632
NM_001039020	Zfp207	zinc finger protein 207 (Zfp207), mRNA	4.57693	2.04593	0.000662632
NM_053988	Calb2	calbindin 2 (Calb2), mRNA	4.558	2.59745	0.000662632
NM_022669	Scg2	secretogranin II (Scg2), mRNA	4.55241	0.448691	0.000662632
NM_133578	Dusp5	dual specificity phosphatase 5 (Dusp5), mRNA	4.51918	0.631752	0.000662632
NM_001191998	Gfral	GDNF family receptor alpha like (Gfral), mRNA	4.50738	2.53907	0.0392688
NM_053715	Slc5a3	no definition	4.44256	0.871573	0.000662632
NM_138882	Pla1a	phospholipase A1 member A (Pla1a), mRNA	4.44129	1.17476	0.000662632
NM_017034	Pim1	Pim-1 proto-oncogene, serine/threonine kinase (Pim1), mRNA	4.41309	0.76541	0.000662632
NM_012757	Mas1	MAS1 proto-oncogene, G protein-coupled receptor (Mas1), mRNA	4.36372	1.21311	0.000662632
NM_001127304	Ncf4	neutrophil cytosolic factor 4 (Ncf4), mRNA	4.31587	0.461405	0.00221354
NM_001191728	Lancl3	LanC lantibiotic synthetase component C-like 3 (bacterial) (Lancl3), mRNA	4.31368	2.15107	0.0210833
NM_012760	Plagl1	pleiomorphic adenoma gene-like 1 (Plagl1), mRNA	4.29045	1.57552	0.000662632
NM_012924	Cd44	Cd44 molecule (Cd44), mRNA	4.26543	0.466182	0.000662632
NM_031088	Ptger2	prostaglandin E receptor 2 (subtype EP2) (Ptger2), mRNA	4.25952	1.30706	0.000662632
NM_001105949	C1ql2	complement component 1, q subcomponent-like 2 (C1ql2), mRNA	4.21537	1.38379	0.00267759
NM_001008349	Nfkb2	nuclear factor of kappa light polypeptide gene enhancer in B-cells 2, p49/p100 (Nfkb2), mRNA	4.1833	0.956975	0.000662632
NM_032060	C3ar1	complement component 3a receptor 1 (C3ar1), mRNA	4.16016	1.45947	0.000662632
NM_001170482	Atoh7	atonal homolog 7 (Drosophila) (Atoh7), mRNA	4.14474	1.92599	0.0129302
NM_001013146; NM_012954	Fosl2	fos-like antigen 2 (Fosl2), transcript variant 2, mRNA; fos-like antigen 2 (Fosl2), transcript variant 1, mRNA	4.13011	0.655276	0.000662632
NM_053453	Rgs2	regulator of G-protein signaling 2 (Rgs2), mRNA	4.07339	0.633094	0.000662632
NM_019336	Rgs1	regulator of G-protein signaling 1 (Rgs1), mRNA	4.02796	0.903165	0.00476267
NM_001009671	Coq10b	coenzyme Q10 homolog B (S. cerevisiae) (Coq10b), mRNA	4.00791	0.316726	0.000662632
NM_001191902	Sp9	trans-acting transcription factor 9 (Sp9), mRNA	3.97543	2.76828	0.000662632
NM_133624	Gbp2	guanylate binding protein 2, interferon-inducible (Gbp2), mRNA	3.96343	1.63998	0.000662632
NM_001025675	Tubb6	tubulin, beta 6 class V (Tubb6), mRNA	3.95956	0.373129	0.000662632
NM_001017496	Cxcl13	chemokine (C-X-C motif) ligand 13 (Cxcl13), mRNA	3.91128	2.28981	0.0186332
NM_012953	Fosl1	fos-like antigen 1 (Fosl1), mRNA	3.8965	0.93297	0.000662632
NM_130427	Eya2	EYA transcriptional coactivator and phosphatase 2 (Eya2), mRNA	3.88512	2.57853	0.000662632
NM_001106314	Ifitm1	interferon induced transmembrane protein 1 (Ifitm1), mRNA	3.87267	1.1051	0.00123662
NM_013154	Cebpd	CCAAT/enhancer binding protein (C/EBP), delta (Cebpd), mRNA	3.85623	2.24906	0.000662632
NM_021744	Cd14	CD14 molecule (Cd14), mRNA	3.82858	1.06644	0.000662632
NM_001017478	Cxcl16	chemokine (C-X-C motif) ligand 16 (Cxcl16), mRNA	3.82821	0.760374	0.000662632
NM_001014254	Clk2	CDC-like kinase 2 (Clk2), mRNA	3.78953	2.73822	0.000662632
NM_181382	Gldn	gliomedin (Gldn), mRNA	3.7819	0.754696	0.000662632
NM_031832	Lgals3	lectin, galactoside-binding, soluble, 3 (Lgals3), mRNA	3.75882	0.52485	0.000662632
NM_080889	Il2rg	interleukin 2 receptor, gamma (Il2rg), mRNA	3.74216	0.944044	0.000662632
NM_001008722	Irf8	interferon regulatory factor 8 (Irf8), mRNA	3.70132	0.92867	0.000662632
NM_001024971	Haus8	HAUS augmin-like complex, subunit 8 (Haus8), mRNA	3.69253	0.430953	0.000662632
NM_001107110	Cbr3	carbonyl reductase 3 (Cbr3), mRNA	3.68277	0.848952	0.000662632
NM_153467	Ppp1r17	protein phosphatase 1, regulatory subunit 17 (Ppp1r17), mRNA	3.67718	2.10622	0.0242538
NM_001007738	Tmem252	transmembrane protein 252 (Tmem252), mRNA	3.65903	2.59558	0.000662632
NM_012778	Aqp1	aquaporin 1 (Aqp1), mRNA	3.62623	1.46455	0.000662632
NM_001191848	Wnt2b	wingless-type MMTV integration site family, member 2B (Wnt2b), mRNA	3.6256	0.436636	0.00123662
NM_001107834	Pbx3	pre-B-cell leukemia homeobox 3 (Pbx3), mRNA	3.62008	2.0388	0.000662632
NM_001137564	Mt2A	metallothionein 2A (Mt2A), mRNA	3.6199	0.631726	0.000662632
NM_001007735	Sertad1	SERTA domain containing 1 (Sertad1), mRNA	3.61093	0.492527	0.000662632
NM_019370	Enpp3	ectonucleotide pyrophosphatase/phosphodiesterase 3 (Enpp3), mRNA	3.60495	1.14093	0.000662632
NM_134374	Rnf39	ring finger protein 39 (Rnf39), mRNA	3.58753	0.635708	0.000662632
NM_001037632; NM_181374	Sp7	Sp7 transcription factor (Sp7), transcript variant 1, mRNA; Sp7 transcription factor (Sp7), transcript variant 2, mRNA	3.58447	1.65747	0.000662632
NM_017112	Hpn	no definition	3.55064	0.723008	0.0129302
NM_001044265	Steap4	STEAP family member 4 (Steap4), mRNA	3.52783	1.07325	0.000662632
NM_001270961; NM_012532	Cp	no definition; ceruloplasmin (ferroxidase) (Cp), transcript variant 1, mRNA	3.48476	0.793236	0.000662632
NM_017061	Lox	lysyl oxidase (Lox), mRNA	3.46475	0.722021	0.00549699
NM_053960	Ccr5	no definition	3.45568	0.353272	0.000662632
NM_017336	Ptpro	protein tyrosine phosphatase, receptor type, O (Ptpro), mRNA	3.4426	1.51422	0.000662632
NM_001012357	Ccl9	chemokine (C-C motif) ligand 9 (Ccl9), mRNA	3.43812	0.959166	0.000662632
NM_012603	Myc	myelocytomatosis oncogene (Myc), mRNA	3.42881	0.652377	0.000662632
NM_001108902	Rab32	RAB32, member RAS oncogene family (Rab32), mRNA	3.42369	0.852223	0.000662632
NM_001017479	Tmem100	transmembrane protein 100 (Tmem100), mRNA	3.41376	0.22513	0.000662632
NM_016994	C3	complement component 3 (C3), mRNA	3.39582	1.87634	0.000662632
NM_012740	Th	tyrosine hydroxylase (Th), mRNA	3.36942	1.28048	0.000662632
NM_012715	Adm	adrenomedullin (Adm), mRNA	3.35674	1.20876	0.000662632
NM_017009	Gfap	glial fibrillary acidic protein (Gfap), mRNA	3.35385	0.376932	0.000662632
NM_031768	Itgae	integrin, alpha E (Itgae), mRNA	3.33762	2.04156	0.000662632
NM_001011936	Bag3	Bcl2-associated athanogene 3 (Bag3), mRNA	3.33341	0.712287	0.000662632
NM_001004084	RT1-Bb	RT1 class II, locus Bb (RT1-Bb), mRNA	3.33212	3.30256	0.0186332
NM_053633	Egr2	early growth response 2 (Egr2), mRNA	3.28281	0.67605	0.000662632
NM_133416	Bcl2a1	BCL2-related protein A1 (Bcl2a1), mRNA	3.28094	1.65355	0.0445514
NM_001107095	Nfkbiz	nuclear factor of kappa light polypeptide gene enhancer in B-cells inhibitor, zeta (Nfkbiz), mRNA	3.27286	0.614401	0.000662632
NM_139342	Ripk3	receptor-interacting serine-threonine kinase 3 (Ripk3), mRNA	3.25295	0.969731	0.000662632
NM_024145	Fgr	feline Gardner-Rasheed sarcoma viral oncogene (Fgr), mRNA	3.24946	0.650151	0.000662632
NM_012940	Cyp1b1	cytochrome P450, family 1, subfamily b, polypeptide 1 (Cyp1b1), mRNA	3.23048	0.65959	0.000662632
NM_001173334	Slc25a32	solute carrier family 25 (mitochondrial folate carrier) , member 32 (Slc25a32), mRNA	3.23042	0.321438	0.000662632
NM_001106784	Lgr5	leucine rich repeat containing G protein coupled receptor 5 (Lgr5), mRNA	3.22561	2.04259	0.000662632
NM_017350	Plaur	plasminogen activator, urokinase receptor (Plaur), transcript variant 2, mRNA	3.2254	1.14615	0.0043638
NM_012685	Vipr1	no definition	3.22306	0.560458	0.000662632
NM_001100984	Ncf2	neutrophil cytosolic factor 2 (Ncf2), mRNA	3.20872	1.00827	0.00267759
NM_021693	Sik1	salt-inducible kinase 1 (Sik1), mRNA	3.20381	0.542918	0.000662632
NM_134360	Cd40	CD40 molecule, TNF receptor superfamily member 5 (Cd40), mRNA	3.19556	1.9042	0.0440154
NM_053669	Sh2b2	SH2B adaptor protein 2 (Sh2b2), mRNA	3.17026	0.626741	0.000662632
NM_022393	Clec10a	C-type lectin domain family 10, member A (Clec10a), mRNA	3.16681	1.04606	0.000662632
NM_031055	Mmp9	matrix metallopeptidase 9 (Mmp9), mRNA	3.12822	0.696665	0.000662632
NM_001107052	Arl4d	ADP-ribosylation factor-like 4D (Arl4d), mRNA	3.11984	0.636177	0.000662632
NM_001278475	Ptger1	no definition	3.11161	0.43773	0.000662632
NM_001107159	Mmp19	matrix metallopeptidase 19 (Mmp19), mRNA	3.10691	0.82466	0.000662632
NM_053349	Sox11	SRY (sex determining region Y)-box 11 (Sox11), mRNA	3.08849	1.04699	0.000662632
NM_144750	Aspg	asparaginase (Aspg), mRNA	3.08045	0.915166	0.00221354
NM_001109535	Rab20	RAB20, member RAS oncogene family (Rab20), mRNA	3.07763	0.82326	0.00939181
NM_013118	Guca2a	guanylate cyclase activator 2a (guanylin) (Guca2a), mRNA	3.0765	0.576961	0.040297
NM_001107675	Maml3	mastermind like 3 (Drosophila) (Maml3), mRNA	3.07039	0.629457	0.000662632
NM_181476	Niacr1	niacin receptor 1 (Niacr1), mRNA	3.05497	0.577143	0.026276
NM_133391	Arntl2	no definition	3.05487	0.220168	0.000662632
NM_001134560	Rd3l	hypothetical LOC314467 (RGD1305627), mRNA	3.04666	0.799544	0.000662632
NM_001008853	RT1-M6-2	RT1 class I, locus M6, gene 2 (RT1-M6-2), mRNA	3.04204	0.632841	0.00123662
NM_001107053	Nags	N-acetylglutamate synthase (Nags), mRNA	3.04168	0.710178	0.000662632
NM_133290	Zfp36	zinc finger protein 36 (Zfp36), mRNA	3.04004	0.425702	0.000662632
NM_001106637	Gem	GTP binding protein overexpressed in skeletal muscle (Gem), mRNA	3.03671	0.25648	0.000662632
NM_001033955; NM_001033956; NM_017338	Calca	calcitonin-related polypeptide alpha (Calca), transcript variant 2, mRNA; calcitonin-related polypeptide alpha (Calca), transcript variant 3, mRNA; calcitonin-related polypeptide alpha (Calca), transcript variant 1, mRNA	3.03114	0.850573	0.00939181
NM_138524	A3galt2	alpha 1,3-galactosyltransferase 2 (A3galt2), mRNA	3.02835	0.626863	0.00123662
NM_001130502	Fam83f	family with sequence similarity 83, member F (Fam83f), mRNA	3.01248	0.17266	0.000662632
NM_012711	Itgam	integrin, alpha M (Itgam), mRNA	3.01158	0.474405	0.000662632
NM_001025670	Agpat9	1-acylglycerol-3-phosphate O-acyltransferase 9 (Agpat9), mRNA	3.01051	0.557367	0.000662632
NM_001106820	Ddx10	DEAD (Asp-Glu-Ala-Asp) box polypeptide 10 (Ddx10), mRNA	3.00453	0.244882	0.000662632
NM_001008884	RT1-Db1	RT1 class II, locus Db1 (RT1-Db1), mRNA	3.00272	2.40154	0.000662632
NM_001107909	Map3k6	mitogen-activated protein kinase kinase kinase 6 (Map3k6), mRNA	2.99482	1.31678	0.000662632
NM_031514	Jak2	Janus kinase 2 (Jak2), mRNA	2.97585	0.275738	0.000662632
NM_001012089	Dusp2	dual specificity phosphatase 2 (Dusp2), mRNA	2.97424	0.613251	0.000662632
NM_024400	Adamts1	ADAM metallopeptidase with thrombospondin type 1 motif, 1 (Adamts1), mRNA	2.97323	0.651685	0.000662632
NM_001173437	Chac1	ChaC, cation transport regulator homolog 1 (E. coli) (Chac1), mRNA	2.97269	0.751974	0.000662632
NM_001271480	Themis2	thymocyte selection associated family member 2 (Themis2), mRNA	2.97199	1.00803	0.00913359
NM_012907	Apobec1	apolipoprotein B mRNA editing enzyme, catalytic polypeptide 1 (Apobec1), mRNA	2.9689	0.716161	0.000662632
NM_001109509	Gpr84	G protein-coupled receptor 84 (Gpr84), mRNA	2.96015	0.615413	0.000662632
NM_053313	F2rl2	coagulation factor II (thrombin) receptor-like 2 (F2rl2), mRNA	2.94331	0.573851	0.00913359
NM_053382	Tnfaip6	tumor necrosis factor alpha induced protein 6 (Tnfaip6), mRNA	2.9299	0.344068	0.000662632
NM_001034104	Tmc4	transmembrane channel-like 4 (Tmc4), mRNA	2.92035	0.72745	0.00549699
NM_001191868	Ifnlr1	interferon, lambda receptor 1 (Ifnlr1), mRNA	2.91968	1.13763	0.00617248
NM_001276440	Krt71	keratin 71 (Krt71), mRNA	2.91749	1.03237	0.010001
NM_001030025	Upp1	uridine phosphorylase 1 (Upp1), mRNA	2.91089	0.512505	0.000662632
NM_181368	Mustn1	musculoskeletal, embryonic nuclear protein 1 (Mustn1), mRNA	2.90359	0.617479	0.000662632
NM_001009965	Tsku	tsukushi, small leucine rich proteoglycan (Tsku), mRNA	2.90245	0.760662	0.000662632
NM_001271080	Shkbp1	Sh3kbp1 binding protein 1 (Shkbp1), mRNA	2.90116	0.222907	0.000662632
NM_021836	Junb	jun B proto-oncogene (Junb), mRNA	2.89839	0.807076	0.000662632
NM_001191834	Bend7	BEN domain containing 7 (Bend7), mRNA	2.89052	0.432869	0.000662632
NM_001008852; NM_206848	RT1-M6-1	RT1 class I, locus M6, gene 1 (RT1-M6-1), mRNA; RT1 class Ib, locus Cl (RT1-Cl), mRNA	2.88566	0.784022	0.0399267
NM_001004242	Arhgap8	Rho GTPase activating protein 8 (Arhgap8), mRNA	2.88224	0.650198	0.00476267
NM_001005882	Rbm47	RNA binding motif protein 47 (Rbm47), mRNA	2.88216	0.982883	0.00617248
NM_017086	Egr3	early growth response 3 (Egr3), mRNA	2.8794	0.663538	0.000662632
NM_031720	Dio2	no definition	2.87924	0.392941	0.000662632
NM_001191591	Gprc5c	no definition	2.87775	0.612423	0.000662632
NM_175756	Fcgr2b	Fc fragment of IgG, low affinity IIb, receptor (CD32) (Fcgr2b), mRNA	2.87201	0.827967	0.000662632
NM_001110099; NM_012643	Ret	no definition; no definition	2.86598	0.595018	0.000662632
NM_030869	Nrp2	neuropilin 2 (Nrp2), mRNA	2.86201	0.30697	0.000662632
NM_053897	F2rl1	coagulation factor II (thrombin) receptor-like 1 (F2rl1), mRNA	2.85809	0.966531	0.000662632
NM_022531	Des	desmin (Des), mRNA	2.84055	0.412833	0.000662632
NM_001109127	Cbln1	cerebellin 1 precursor (Cbln1), mRNA	2.83957	1.16541	0.000662632
NM_001034934	Arid5a	AT rich interactive domain 5A (Mrf1 like) (Arid5a), mRNA	2.78589	0.462457	0.000662632
NM_013185	Hck	hemopoietic cell kinase (Hck), mRNA	2.78485	0.871734	0.000662632
NM_001100836	Fcgr1a	Fc fragment of IgG, high affinity Ia, receptor (CD64) (Fcgr1a), mRNA	2.78142	0.240612	0.000662632
NM_001191577	Midn	midnolin (Midn), mRNA	2.77872	0.431593	0.000662632
NM_001108415	Elmo1	engulfment and cell motility 1 (Elmo1), mRNA	2.77808	0.434081	0.000662632
NM_133307	Prkcd	protein kinase C, delta (Prkcd), mRNA	2.7756	0.329881	0.000662632
NM_001109149	Nmb	neuromedin B (Nmb), mRNA	2.77525	1.28441	0.00267759
NM_017076	PVR	poliovirus receptor (PVR), mRNA	2.77007	0.144607	0.000662632
NM_057135	Pfkfb3	6-phosphofructo-2-kinase/fructose-2,6-biphosphatase 3 (Pfkfb3), mRNA	2.76502	0.429526	0.000662632
NM_001025420	Lsp1	no definition	2.76422	0.43717	0.000662632
NM_012747	Stat3	signal transducer and activator of transcription 3 (acute-phase response factor) (Stat3), mRNA	2.75824	0.180342	0.000662632
NM_138526	Ccrn4l	CCR4 carbon catabolite repression 4-like (S. cerevisiae) (Ccrn4l), mRNA	2.75391	0.240212	0.000662632
NM_178094	Itpkc	inositol-trisphosphate 3-kinase C (Itpkc), mRNA	2.75333	0.245743	0.000662632
NM_001106450	Etv3	ets variant 3 (Etv3), mRNA	2.75259	0.445478	0.000662632
NM_012591	Irf1	interferon regulatory factor 1 (Irf1), mRNA	2.74398	0.453454	0.000662632
NM_031062	Mvd	mevalonate (diphospho) decarboxylase (Mvd), mRNA	2.73828	0.482551	0.000662632
NM_001108569	Gbp5	guanylate binding protein 5 (Gbp5), mRNA	2.73271	0.775183	0.000662632
NM_001106081	Tll1	tolloid-like 1 (Tll1), mRNA	2.72886	0.506911	0.00123662
NM_133546	Ppp1r15a	protein phosphatase 1, regulatory subunit 15A (Ppp1r15a), mRNA	2.71989	0.214933	0.000662632
NM_001108695	Thap3	THAP domain containing, apoptosis associated protein 3 (Thap3), mRNA	2.70667	0.263015	0.000662632
NM_001106519	Ovol2	ovo-like zinc finger 2 (Ovol2), mRNA	2.70002	0.680074	0.000662632
NM_019242	Ifrd1	interferon-related developmental regulator 1 (Ifrd1), mRNA	2.69436	0.499669	0.000662632
NM_198769	Tlr2	toll-like receptor 2 (Tlr2), mRNA	2.69355	0.602154	0.000662632
NM_001109495	Myl4	myosin, light chain 4 (Myl4), mRNA	2.69223	0.674228	0.0043638
NM_001024275	Rassf4	Ras association (RalGDS/AF-6) domain family member 4 (Rassf4), mRNA	2.68232	0.516099	0.000662632
NM_001108393	Zmiz1	zinc finger, MIZ-type containing 1 (Zmiz1), mRNA	2.6817	0.406815	0.000662632
NM_001109082	Vash2	vasohibin 2 (Vash2), mRNA	2.67972	1.00938	0.000662632
NM_013091	Tnfrsf1a	tumor necrosis factor receptor superfamily, member 1a (Tnfrsf1a), mRNA	2.67814	0.342415	0.000662632
NM_001130540	Ext1	no definition	2.66889	0.444994	0.000662632
NM_001107025	Abhd15	abhydrolase domain containing 15 (Abhd15), mRNA	2.65316	0.790326	0.000662632
NM_001024334	LOC500300	similar to hypothetical protein MGC6835 (LOC500300), mRNA	2.65277	0.582394	0.00172622
NM_001004444	Zbtb1	zinc finger and BTB domain containing 1 (Zbtb1), mRNA	2.64873	0.366501	0.000662632
NM_001106028	Cdkn3	no definition	2.64754	0.270542	0.0430651
NM_019386	Tgm2	transglutaminase 2 (Tgm2), mRNA	2.6306	0.740453	0.000662632
NM_001191691	Trpc7	transient receptor potential cation channel, subfamily C, member 7 (Trpc7), mRNA	2.6219	0.427656	0.000662632
NM_001134539	Tbc1d9	TBC1 domain family, member 9 (with GRAM domain) (Tbc1d9), mRNA	2.61875	0.49869	0.000662632
NM_181478	Rdh10	retinol dehydrogenase 10 (all-trans) (Rdh10), mRNA	2.61444	0.331547	0.000662632
NM_212505	Ier3	immediate early response 3 (Ier3), mRNA	2.60496	0.303188	0.000662632
NM_053736	Casp4	caspase 4, apoptosis-related cysteine peptidase (Casp4), mRNA	2.5994	0.746466	0.000662632
NM_001108068	Sbno2	strawberry notch homolog 2 (Drosophila) (Sbno2), mRNA	2.59677	0.159754	0.000662632
NM_053287	B4galt1	UDP-Gal:betaGlcNAc beta 1,4- galactosyltransferase, polypeptide 1 (B4galt1), mRNA	2.59107	0.514079	0.000662632
NM_001024903	Sertad2	SERTA domain containing 2 (Sertad2), mRNA	2.58198	0.396819	0.000662632
NM_001130500	Gtse1	G-2 and S-phase expressed 1 (Gtse1), mRNA	2.58014	0.48516	0.000662632
NM_017035	Plcd1	phospholipase C, delta 1 (Plcd1), mRNA	2.57792	0.294828	0.000662632
NM_001037973	Dusp9	dual specificity phosphatase 9 (Dusp9), mRNA	2.5686	0.563606	0.000662632
NM_145673	Mafk	v-maf avian musculoaponeurotic fibrosarcoma oncogene homolog K (Mafk), mRNA	2.56849	0.470535	0.000662632
NM_001025415	Ch25h	cholesterol 25-hydroxylase (Ch25h), mRNA	2.56819	0.749935	0.000662632
NM_138893	Myo16	myosin XVI (Myo16), mRNA	2.55096	1.19349	0.000662632
NM_017232	Ptgs2	prostaglandin-endoperoxide synthase 2 (Ptgs2), mRNA	2.54902	0.594759	0.000662632
NM_001191735	Elf4	E74-like factor 4 (ets domain transcription factor) (Elf4), mRNA	2.54557	0.247005	0.0043638
NM_001108195	Klhl40	kelch-like family member 40 (Klhl40), mRNA	2.54046	0.799919	0.00354018
NM_198750	Cry1	cryptochrome circadian clock 1 (Cry1), mRNA	2.53947	0.471177	0.000662632
NM_030997	Vgf	VGF nerve growth factor inducible (Vgf), mRNA	2.53872	0.489763	0.000662632
NM_001191746	Dlx2	distal-less homeobox 2 (Dlx2), mRNA	2.53255	1.75562	0.000662632
NM_017043	Ptgs1	prostaglandin-endoperoxide synthase 1 (Ptgs1), mRNA	2.52186	0.435276	0.000662632
NM_021578	Tgfb1	transforming growth factor, beta 1 (Tgfb1), mRNA	2.51799	0.37812	0.000662632
NM_001011937	Doc2g	double C2-like domains, gamma (Doc2g), mRNA	2.51208	1.54595	0.000662632
NM_022926	Galnt7	polypeptide N-acetylgalactosaminyltransferase 7 (Galnt7), mRNA	2.51169	0.394337	0.000662632
NM_133608	Slco4a1	solute carrier organic anion transporter family, member 4a1 (Slco4a1), mRNA	2.50693	1.09332	0.000662632
NM_001108829	Kdm6b	lysine (K)-specific demethylase 6B (Kdm6b), mRNA	2.49993	0.108442	0.000662632
NM_053887	Map3k1	mitogen activated protein kinase kinase kinase 1 (Map3k1), mRNA	2.4951	1.14054	0.000662632
NM_031528	Rara	retinoic acid receptor, alpha (Rara), mRNA	2.49412	0.439088	0.000662632
NM_001100527	Frzb	frizzled-related protein (Frzb), mRNA	2.48318	1.17197	0.000662632
NM_001008765	Igtp	no definition	2.47663	0.504919	0.000662632
NM_001108118	Itga5	integrin, alpha 5 (fibronectin receptor, alpha polypeptide) (Itga5), mRNA	2.46894	0.620828	0.000662632
NM_001105714	Wnt1	wingless-type MMTV integration site family, member 1 (Wnt1), mRNA	2.4628	0.495695	0.000662632
NM_138894	Grasp	GRP1 (general receptor for phosphoinositides 1)-associated scaffold protein (Grasp), mRNA	2.4561	0.596945	0.000662632
NM_001107979	Fhl3	four and a half LIM domains 3 (Fhl3), mRNA	2.45348	0.552281	0.00549699
NM_012948	Emd	emerin (Emd), mRNA	2.4518	0.379292	0.000662632
NM_172055	Cited1	Cbp/p300-interacting transactivator with Glu/Asp-rich carboxy-terminal domain 1 (Cited1), mRNA	2.44945	0.542885	0.0164569
NM_001136124	Ifitm3	interferon induced transmembrane protein 3 (Ifitm3), mRNA	2.43092	0.679595	0.000662632
NM_001024741	Chaf1b	chromatin assembly factor 1, subunit B (p60) (Chaf1b), mRNA	2.4293	0.598264	0.0148486
NM_001024882	Ccdc19	coiled-coil domain containing 19 (Ccdc19), mRNA	2.42768	1.13889	0.0213503
NM_001134857	Dnaaf5	HEAT repeat containing 2 (Heatr2), mRNA	2.42551	0.180661	0.000662632
NM_153720	Itgb3	no definition	2.41804	0.652347	0.0231233
NM_001031638	Cd68	Cd68 molecule (Cd68), mRNA	2.41177	1.66251	0.00123662
NM_001191923	Pik3r5	phosphoinositide-3-kinase, regulatory subunit 5 (Pik3r5), mRNA	2.4117	0.254646	0.000662632
NM_133380	Il4r	interleukin 4 receptor (Il4r), mRNA	2.40983	0.529661	0.000662632
NM_001017452	Nsun7	NOP2/Sun domain family, member 7 (Nsun7), mRNA	2.40611	0.832613	0.000662632
NM_053937	Kcnh6	potassium voltage-gated channel, subfamily H (eag-related), member 6 (Kcnh6), mRNA	2.40339	1.18483	0.000662632
NM_001191770	Plekhh2	pleckstrin homology domain containing, family H (with MyTH4 domain) member 2 (Plekhh2), mRNA	2.40281	0.213096	0.000662632
NM_139263	Fgd4	no definition	2.40221	0.513554	0.000662632
NM_001109053	Dtx3l	deltex 3 like, E3 ubiquitin ligase (Dtx3l), mRNA	2.39946	0.29976	0.000662632
NM_001108733	Dot1l	DOT1-like histone H3K79 methyltransferase (Dot1l), mRNA	2.38522	0.139005	0.000662632
NM_001106439	Slc27a3	solute carrier family 27 (fatty acid transporter), member 3 (Slc27a3), mRNA	2.38089	0.386522	0.000662632
NM_001127689; NM_013037	Il1rl1	interleukin 1 receptor-like 1 (Il1rl1), transcript variant 2, mRNA; no definition	2.37367	0.648592	0.00913359
NM_001002807	Clic1	chloride intracellular channel 1 (Clic1), mRNA	2.37329	0.284994	0.000662632
NM_012714	Gipr	gastric inhibitory polypeptide receptor (Gipr), mRNA	2.36769	0.413576	0.000662632
NM_001191905	Scrt2	scratch family zinc finger 2 (Scrt2), mRNA	2.36187	0.903215	0.000662632
NM_001077671	Zc3h12a	zinc finger CCCH type containing 12A (Zc3h12a), mRNA	2.3594	0.0717642	0.00221354
NM_001008560	Prss35	protease, serine, 35 (Prss35), mRNA	2.35932	0.168708	0.000662632
NM_031628	Nr4a3	nuclear receptor subfamily 4, group A, member 3 (Nr4a3), mRNA	2.34749	0.572306	0.000662632
NM_001007144	Plin2	perilipin 2 (Plin2), mRNA	2.344	0.321668	0.000662632
NM_001109624	LOC691141	hypothetical protein LOC691141 (LOC691141), mRNA	2.34039	0.818503	0.0444194
NM_001100869	LOC499781	similar to CG17122-PA (LOC499781), mRNA	2.33845	0.255552	0.00549699
NM_133298	Gpnmb	glycoprotein (transmembrane) nmb (Gpnmb), mRNA	2.3382	0.523583	0.000662632
NM_053294	Adora2a	adenosine A2a receptor (Adora2a), mRNA	2.33582	1.44523	0.000662632
NM_022259	Cd244	Cd244 molecule, natural killer cell receptor 2B4 (Cd244), mRNA	2.33314	0.436956	0.00549699
NM_133285	Hist1h1d	histone cluster 1, H1d (Hist1h1d), mRNA	2.32871	0.961267	0.0388354
NM_017054	Tbxa2r	thromboxane A2 receptor (Tbxa2r), mRNA	2.32195	0.252824	0.00651155
NM_001107996	Klhl21	kelch-like family member 21 (Klhl21), mRNA	2.32157	0.199715	0.000662632
NM_001126093	Pcp4l1	Purkinje cell protein 4-like 1 (Pcp4l1), mRNA	2.31142	1.02008	0.000662632
NM_017091	Pcsk1	proprotein convertase subtilisin/kexin type 1 (Pcsk1), mRNA	2.30568	0.433153	0.000662632
NM_001108146	Zc3h12c	zinc finger CCCH type containing 12C (Zc3h12c), mRNA	2.30234	0.784263	0.000662632
NM_001031658	Slc11a1	solute carrier family 11 (proton-coupled divalent metal ion transporter), member 1 (Slc11a1), mRNA	2.30122	0.334764	0.000662632
NM_012843	Emp1	epithelial membrane protein 1 (Emp1), mRNA	2.30092	0.380567	0.000662632
NM_001005891	Clec4a3	C-type lectin domain family 4, member A3 (Clec4a3), mRNA	2.30087	0.601394	0.00267759
NM_001107702	Fcrl2	Fc receptor-like 2 (Fcrl2), mRNA	2.29894	1.58311	0.000662632
NM_001172103	Pim2	pim-2 oncogene (Pim2), mRNA	2.29708	0.382234	0.000662632
NM_022627	Prkab2	protein kinase, AMP-activated, beta 2 non-catalytic subunit (Prkab2), mRNA	2.29652	0.350869	0.000662632
NM_031123	Stc1	stanniocalcin 1 (Stc1), mRNA	2.29038	0.285321	0.000662632
NM_198130	Myd88	myeloid differentiation primary response 88 (Myd88), mRNA	2.28937	0.268436	0.000662632
NM_017020	Il6r	interleukin 6 receptor (Il6r), mRNA	2.28829	0.500422	0.000662632
NM_001009486	Klra1	killer cell lectin-like receptor, subfamily A, member 1 (Klra1), mRNA	2.28631	0.759692	0.0331869
NM_199093	Serping1	serpin peptidase inhibitor, clade G (C1 inhibitor), member 1 (Serping1), mRNA	2.28618	0.83825	0.000662632
NM_001008363	Zfand2a	zinc finger, AN1-type domain 2A (Zfand2a), mRNA	2.27977	0.30506	0.000662632
NM_001108149	Peak1	pseudopodium-enriched atypical kinase 1 (Peak1), mRNA	2.27471	0.43359	0.000662632
NM_053539	Idi1	isopentenyl-diphosphate delta isomerase 1 (Idi1), mRNA	2.27146	0.377423	0.00267759
NM_001003403	Apold1	apolipoprotein L domain containing 1 (Apold1), mRNA	2.26591	0.341942	0.000662632
NM_017365	Pdlim1	PDZ and LIM domain 1 (Pdlim1), mRNA	2.26564	0.547119	0.000662632
NM_001009448	Cdh19	cadherin 19, type 2 (Cdh19), mRNA	2.26326	1.26105	0.0031241
NM_022392	Insig1	insulin induced gene 1 (Insig1), mRNA	2.26291	0.302834	0.000662632
NM_001168579	Tcf15	transcription factor 15 (Tcf15), mRNA	2.25957	1.01955	0.0210833
NM_001037179	Lrrc8c	leucine rich repeat containing 8 family, member C (Lrrc8c), mRNA	2.25432	0.44489	0.000662632
NM_001039587	Wdr45b	WD repeat domain 45B (Wdr45b), mRNA	2.25107	0.366057	0.000662632
NM_031593	Sv2c	synaptic vesicle glycoprotein 2c (Sv2c), mRNA	2.25049	0.710725	0.000662632
NM_001109358	Sesn2	sestrin 2 (Sesn2), mRNA	2.24002	0.604492	0.000662632
NM_001011901	Hsph1	heat shock 105/110 protein 1 (Hsph1), mRNA	2.23947	0.309199	0.000662632
NM_001108108	Ano6	anoctamin 6 (Ano6), mRNA	2.2367	0.0787877	0.000662632
NM_024125	Cebpb	CCAAT/enhancer binding protein (C/EBP), beta (Cebpb), mRNA	2.22584	0.956885	0.000662632
NM_031677	Fhl2	four and a half LIM domains 2 (Fhl2), mRNA	2.22558	0.350369	0.000662632
NM_022714	Crhr2	corticotropin releasing hormone receptor 2 (Crhr2), mRNA	2.22391	1.30517	0.00913359
NM_001105724	Rasa2	RAS p21 protein activator 2 (Rasa2), mRNA	2.22245	0.506917	0.000662632
NM_001171981	Sh3bp1	SH3-domain binding protein 1 (Sh3bp1), mRNA	2.21333	0.408062	0.000662632
NM_001271225	Csrnp3	cysteine-serine-rich nuclear protein 3 (Csrnp3), mRNA	2.21103	0.302725	0.000662632
NM_022211	Fgf5	fibroblast growth factor 5 (Fgf5), mRNA	2.20967	0.167942	0.0445514
NM_001108049	Gpr68	G protein-coupled receptor 68 (Gpr68), mRNA	2.20503	0.423879	0.000662632
NM_001107994	Spsb1	splA/ryanodine receptor domain and SOCS box containing 1 (Spsb1), mRNA	2.20308	0.473909	0.000662632
NM_013216	Rheb	Ras homolog enriched in brain (Rheb), mRNA	2.20154	0.254745	0.000662632
NM_001191963	Synpo2	synaptopodin 2 (Synpo2), mRNA	2.19089	0.451556	0.000662632
NM_182669	Micalcl	MICAL C-terminal like (Micalcl), mRNA	2.18627	0.278288	0.00221354
NM_019312	Itpkb	no definition	2.17563	0.119804	0.000662632
NM_001134956	Ahdc1	AT hook, DNA binding motif, containing 1 (Ahdc1), mRNA	2.17257	0.377607	0.000662632
NM_001108353	Plac8	placenta-specific 8 (Plac8), mRNA	2.16844	1.30007	0.0274361
NM_001014071	Errfi1	no definition	2.16484	0.41467	0.000662632
NM_022242	Fam129a	family with sequence similarity 129, member A (Fam129a), mRNA	2.16256	0.21325	0.000662632
NM_001106726	G2e3	no definition	2.16172	0.345125	0.000662632
NM_019143	Fn1	no definition	2.16024	0.297878	0.000662632
NM_001173384	Lsm11	LSM11, U7 small nuclear RNA associated (Lsm11), mRNA	2.15768	0.515352	0.000662632
NM_133296	Slc6a20	solute carrier family 6 (proline IMINO transporter), member 20 (Slc6a20), mRNA	2.15402	0.306022	0.000662632
NM_053379	Dcx	doublecortin (Dcx), mRNA	2.15212	1.33005	0.000662632
NM_001127483	Dis3	DIS3 exosome endoribonuclease and 3'-5' exoribonuclease (Dis3), mRNA	2.14655	0.375399	0.000662632
NM_053383	Cd93	no definition	2.14425	0.406243	0.000662632
NM_001191719	Jmjd1c	jumonji domain containing 1C (Jmjd1c), mRNA	2.13812	0.212262	0.000662632
NM_033485	Pawr	PRKC, apoptosis, WT1, regulator (Pawr), mRNA	2.13512	0.576205	0.00354018
NM_001271259	LOC100359977	sialomucin core protein 24-like (LOC100359977), mRNA	2.13398	0.460652	0.032714
NM_053346	Nrn1	neuritin 1 (Nrn1), mRNA	2.1293	0.414277	0.000662632
NM_080894	Pde7b	phosphodiesterase 7B (Pde7b), mRNA	2.12929	0.416133	0.000662632
NM_001007694	Ifit3	interferon-induced protein with tetratricopeptide repeats 3 (Ifit3), mRNA	2.12678	0.183487	0.000662632
NM_001109603	Mansc1	MANSC domain containing 1 (Mansc1), mRNA	2.12629	0.453567	0.000662632
NM_001270548; NM_001270549; NM_199397	Panx1	no definition; no definition; Pannexin 1 (Panx1), transcript variant 1, mRNA	2.1209	0.294162	0.000662632
NM_001107204	Lrrc8b	leucine rich repeat containing 8 family, member B (Lrrc8b), mRNA	2.11443	0.581367	0.000662632
NM_001271249	Tmem194a	no definition	2.11228	0.311133	0.0246876
NM_022602	Pim3	Pim-3 proto-oncogene, serine/threonine kinase (Pim3), mRNA	2.11086	0.463289	0.000662632
NM_001013936	Slc25a34	solute carrier family 25, member 34 (Slc25a34), mRNA	2.10316	0.422902	0.000662632
NM_021846	Mcl1	no definition	2.10264	0.200981	0.000662632
NM_001106690	Grhl3	grainyhead-like 3 (Drosophila) (Grhl3), mRNA	2.10032	0.287915	0.00651155
NM_175762	Ldlr	low density lipoprotein receptor (Ldlr), mRNA	2.09994	0.377441	0.000662632
NM_001003402	Eml5	echinoderm microtubule associated protein like 5 (Eml5), mRNA	2.09991	0.496135	0.000662632
NM_212525	Tyrobp	Tyro protein tyrosine kinase binding protein (Tyrobp), mRNA	2.0998	0.466172	0.00123662
NM_001008320	Rhoj	ras homolog family member J (Rhoj), mRNA	2.0994	0.476555	0.00172622
NM_012587	Ibsp	integrin-binding sialoprotein (Ibsp), mRNA	2.09644	0.779257	0.00172622
NM_001105716	Crabp1	cellular retinoic acid binding protein 1 (Crabp1), mRNA	2.09406	0.646187	0.0031241
NM_023985	Trib1	tribbles pseudokinase 1 (Trib1), mRNA	2.09247	0.286648	0.000662632
NM_001109316	Rai2	retinoic acid induced 2 (Rai2), mRNA	2.09214	0.473465	0.000662632
NM_019358	Pdpn	podoplanin (Pdpn), mRNA	2.08931	0.258156	0.000662632
NM_001103351	Parp9	poly (ADP-ribose) polymerase family, member 9 (Parp9), mRNA	2.08428	0.261319	0.000662632
NM_022631	Wnt5a	wingless-type MMTV integration site family, member 5A (Wnt5a), mRNA	2.08363	1.21505	0.00354018
NM_021858	Gnb3	guanine nucleotide binding protein (G protein), beta polypeptide 3 (Gnb3), mRNA	2.08095	0.328046	0.00939181
NM_001145469; NM_144745	Gpsm1	G-protein signaling modulator 1 (Gpsm1), transcript variant 2, mRNA; G-protein signaling modulator 1 (Gpsm1), transcript variant 1, mRNA	2.08092	0.671282	0.000662632
NM_138518	Crispld2	cysteine-rich secretory protein LCCL domain containing 2 (Crispld2), mRNA	2.0806	0.387068	0.000662632
NM_001106368	Pik3ap1	phosphoinositide-3-kinase adaptor protein 1 (Pik3ap1), mRNA	2.08037	0.503874	0.00221354
NM_001170434	Lrrc32	leucine rich repeat containing 32 (Lrrc32), mRNA	2.07988	0.504024	0.000662632
NM_001109887; NM_001109888; NM_001109889; NM_001109890; NM_138507	Ptprc	protein tyrosine phosphatase, receptor type, C (Ptprc), transcript variant 3, mRNA; protein tyrosine phosphatase, receptor type, C (Ptprc), transcript variant 5, mRNA; protein tyrosine phosphatase, receptor type, C (Ptprc), transcript variant 2, mRNA; protein tyrosine phosphatase, receptor type, C (Ptprc), transcript variant 1, mRNA; protein tyrosine phosphatase, receptor type, C (Ptprc), transcr…	2.07953	0.479559	0.000662632
NM_001014044	Tifa	TRAF-interacting protein with forkhead-associated domain (Tifa), mRNA	2.07554	0.375972	0.000662632
NM_139324	Ehd4	EH-domain containing 4 (Ehd4), mRNA	2.07477	0.152267	0.000662632
NM_001024740	Ccdc116	coiled-coil domain containing 116 (Ccdc116), mRNA	2.07105	0.560966	0.0344408
NM_001127523	Mis18a	MIS18 kinetochore protein A (Mis18a), mRNA	2.06861	0.553647	0.000662632
NM_001013062	Thbs1	thrombospondin 1 (Thbs1), mRNA	2.06672	0.984259	0.000662632
NM_001105911	Slc29a4	solute carrier family 29 (equilibrative nucleoside transporter), member 4 (Slc29a4), mRNA	2.06669	0.304405	0.000662632
NM_001033957; NM_133426	Kcng3	no definition; potassium voltage-gated channel, subfamily G, member 3 (Kcng3), transcript variant 1, mRNA	2.06299	0.587005	0.0258207
NM_001134557	RGD1562284	similar to Glutaminyl-peptide cyclotransferase precursor (QC) (RGD1562284), mRNA	2.06128	0.523294	0.0382977
NM_022190	Acan	aggrecan (Acan), mRNA	2.06061	0.651611	0.000662632
NM_181380	Rtn4rl2	reticulon 4 receptor-like 2 (Rtn4rl2), mRNA	2.05998	0.498668	0.000662632
NM_053321	Ptafr	platelet-activating factor receptor (Ptafr), mRNA	2.05864	0.312557	0.000662632
NM_001013219	St3gal1	ST3 beta-galactoside alpha-2,3-sialyltransferase 1 (St3gal1), mRNA	2.05607	0.166807	0.000662632
NM_134454	Angpt2	angiopoietin 2 (Angpt2), mRNA	2.0557	0.410818	0.000662632
NM_017180	Phlda1	pleckstrin homology-like domain, family A, member 1 (Phlda1), mRNA	2.05415	0.318862	0.000662632
NM_001025680	Gpr4	G protein-coupled receptor 4 (Gpr4), mRNA	2.04812	0.503858	0.00123662
NM_183332	Myadm	myeloid-associated differentiation marker (Myadm), mRNA	2.04547	0.286626	0.000662632
NM_001108060	RGD1305743	Mtfp1-like proline rich protein gene (RGD1305743), mRNA	2.04428	0.139457	0.000662632
NM_001205304; NM_170789	Cd247	Cd247 molecule (Cd247), transcript variant 2, mRNA; Cd247 molecule (Cd247), transcript variant 1, mRNA	2.04268	0.235612	0.000662632
NM_001007611	Fam101b	family with sequence similarity 101, member B (Fam101b), mRNA	2.04198	0.906514	0.0489926
NM_139230; NM_139231	Nexn	nexilin (F actin binding protein) (Nexn), transcript variant s, mRNA; nexilin (F actin binding protein) (Nexn), transcript variant b, mRNA	2.03983	1.34286	0.000662632
NM_001108441	Dnajb1	DnaJ (Hsp40) homolog, subfamily B, member 1 (Dnajb1), mRNA	2.03849	0.367076	0.000662632
NM_012943	Dlx5	distal-less homeobox 5 (Dlx5), mRNA	2.03653	0.822081	0.00172622
NM_001106570	Phf19	PHD finger protein 19 (Phf19), mRNA	2.036	0.314597	0.00549699
NM_001169116	Elmsan1	similar to transcriptional regulating protein 132 (RGD1306119), mRNA	2.02994	0.339658	0.000662632
NM_053758	Plce1	phospholipase C, epsilon 1 (Plce1), mRNA	2.02889	0.845034	0.000662632
NM_023953	Cd200r1	CD200 receptor 1 (Cd200r1), mRNA	2.02733	0.152588	0.0126516
NM_001134552	Ism1	isthmin 1, angiogenesis inhibitor (Ism1), mRNA	2.02671	0.38555	0.00354018
NM_001107253	Kctd6	potassium channel tetramerization domain containing 6 (Kctd6), mRNA	2.02643	0.378718	0.000662632
NM_001108279	Bcl6b	B-cell CLL/lymphoma 6, member B (Bcl6b), mRNA	2.02569	0.388292	0.000662632
NM_012687	Tbxas1	thromboxane A synthase 1, platelet (Tbxas1), mRNA	2.02235	0.609688	0.0159275
NM_001008384	Rac2	ras-related C3 botulinum toxin substrate 2 (rho family, small GTP binding protein Rac2) (Rac2), mRNA	2.0211	0.676565	0.00585987
NM_001025750	Plek	pleckstrin (Plek), mRNA	2.01819	0.403136	0.000662632
NM_022187	Plk3	polo-like kinase 3 (Plk3), mRNA	2.01794	0.42229	0.000662632
NM_181384	Tnfsf9	tumor necrosis factor (ligand) superfamily, member 9 (Tnfsf9), mRNA	2.01735	0.533976	0.0477466
NM_001005562	Creb3l1	cAMP responsive element binding protein 3-like 1 (Creb3l1), mRNA	2.01588	0.331914	0.000662632
NM_001012133	Sp140	no definition	2.01561	0.327052	0.00515619
NM_001012007	Irgm	immunity-related GTPase family, M (Irgm), mRNA	2.01068	0.291948	0.00172622
NM_053522	Rhoq	ras homolog family member Q (Rhoq), mRNA	2.00879	0.111555	0.000662632
NM_001108113	Csrnp2	cysteine-serine-rich nuclear protein 2 (Csrnp2), mRNA	2.00445	0.693431	0.000662632
NM_001106468	Usp53	ubiquitin specific peptidase 53 (Usp53), mRNA	2.00283	0.231477	0.000662632
NM_001012475	Rxfp2	relaxin/insulin-like family peptide receptor 2 (Rxfp2), mRNA	2.00201	0.444677	0.00651155
NM_022199	Dusp4	dual specificity phosphatase 4 (Dusp4), mRNA	2.00032	0.353662	0.000662632
NM_001100684	Sh3bp2	SH3-domain binding protein 2 (Sh3bp2), mRNA	1.99904	0.225069	0.000662632
NM_175758	Slc1a5	solute carrier family 1 (neutral amino acid transporter), member 5 (Slc1a5), mRNA	1.98691	0.398911	0.00221354
NM_001082477; NM_001082478; NM_001082479; NM_178866	Igf1	no definition; no definition; insulin-like growth factor 1 (Igf1), transcript variant 4, mRNA; insulin-like growth factor 1 (Igf1), transcript variant 2, mRNA	1.98585	0.604551	0.00515619
NM_001107743	Slc43a3	solute carrier family 43, member 3 (Slc43a3), mRNA	1.98107	0.757733	0.00888668
NM_199115	Angptl4	angiopoietin-like 4 (Angptl4), mRNA	1.97907	0.575126	0.000662632
NM_001271050	Cnnm4	cyclin M4 (Cnnm4), mRNA	1.97839	0.376902	0.000662632
NM_214458	Phactr2	phosphatase and actin regulator 2 (Phactr2), mRNA	1.97785	0.795584	0.0105826
NM_001271143	S1pr3	sphingosine-1-phosphate receptor 3 (S1pr3), mRNA	1.97691	0.352409	0.000662632
NM_053667	P3h1	leucine proline-enriched proteoglycan (leprecan) 1 (Lepre1), mRNA	1.97627	0.179754	0.000662632
NM_001191565	Ankrd33b	ankyrin repeat domain 33B (Ankrd33b), mRNA	1.9741	0.402196	0.000662632
NM_019361	Arc	activity-regulated cytoskeleton-associated protein (Arc), mRNA	1.9724	0.411799	0.000662632
NM_133287	Numb	no definition	1.9724	0.300766	0.000662632
NM_001106834	Rora	RAR-related orphan receptor A	1.97202	0.413903	0.00585987
NM_001109398	Mthfd2	methylenetetrahydrofolate dehydrogenase (NADP+ dependent) 2, methenyltetrahydrofolate cyclohydrolase (Mthfd2), mRNA	1.97076	0.410396	0.00221354
NM_001105735	Litaf	lipopolysaccharide-induced TNF factor (Litaf), mRNA	1.9702	0.291326	0.000662632
NM_001105793	Aloxe3	arachidonate lipoxygenase 3 (Aloxe3), mRNA	1.96656	0.22073	0.000662632
NM_198775	P4ha3	prolyl 4-hydroxylase, alpha polypeptide III (P4ha3), mRNA	1.96614	0.398589	0.000662632
NM_145789	Il13ra1	interleukin 13 receptor, alpha 1 (Il13ra1), mRNA	1.96584	0.328176	0.000662632
NM_080482	Brinp1	bone morphogenetic protein/retinoic acid inducible neural-specific 1 (Brinp1), mRNA	1.96444	0.25334	0.000662632
NM_017238	Vipr2	vasoactive intestinal peptide receptor 2 (Vipr2), mRNA	1.96206	1.01465	0.00123662
NM_001106976	Ppl	periplakin (Ppl), mRNA	1.96028	0.603379	0.00172622
NM_001077200	Piezo1	family with sequence similarity 38, member A (Fam38a), mRNA	1.95809	0.393527	0.000662632
NM_021680	Nxph4	neurexophilin 4 (Nxph4), mRNA	1.9567	1.11615	0.00939181
NM_031773	Polr1b	polymerase (RNA) I polypeptide B (Polr1b), mRNA	1.95478	0.226407	0.000662632
NM_001107237	Ikzf1	IKAROS family zinc finger 1 (Ikzf1), mRNA	1.9547	0.313153	0.00172622
NM_173101	Myo1e	no definition	1.95403	0.157873	0.000662632
NM_001191917	Btaf1	BTAF1 RNA polymerase II, B-TFIID transcription factor-associated, 170kDa (Btaf1), mRNA	1.95082	0.0853048	0.000662632
NM_001134979	Ezh2	enhancer of zeste 2 polycomb repressive complex 2 subunit (Ezh2), mRNA	1.94686	0.386478	0.00354018
NM_001130509; NM_001163519	Ccdc166	no definition; coiled-coil domain containing 166 (Ccdc166), transcript variant 2, mRNA	1.94504	0.635736	0.0430651
NM_001025710	Fam126b	family with sequence similarity 126, member B (Fam126b), mRNA	1.94012	0.177133	0.000662632
NM_001047094	Spred2	sprouty-related, EVH1 domain containing 2 (Spred2), mRNA	1.93887	0.438611	0.000662632
NM_001108229	Slc16a14	solute carrier family 16, member 14 (Slc16a14), mRNA	1.93721	0.356712	0.000662632
NM_001105668	Mdfic	MyoD family inhibitor domain containing (Mdfic), mRNA	1.93298	0.182791	0.00651155
NM_001107617	Fgd2	FYVE, RhoGEF and PH domain containing 2 (Fgd2), mRNA	1.93294	0.739309	0.00617248
NM_001142562	Hexdc	hexosaminidase (glycosyl hydrolase family 20, catalytic domain) containing (Hexdc), mRNA	1.93022	0.241668	0.000662632
NM_001106159	Stard4	StAR-related lipid transfer (START) domain containing 4 (Stard4), mRNA	1.92727	0.312821	0.000662632
NM_001013950	Lmbr1l	limb region 1 like (Lmbr1l), mRNA	1.92656	0.14367	0.000662632
NM_001191862	Flnc	filamin C, gamma (Flnc), mRNA	1.92516	0.23573	0.000662632
NM_001134702	Meis1	Meis homeobox 1 (Meis1), mRNA	1.92323	1.10028	0.00172622
NM_001011945	Pcbp3	poly(rC) binding protein 3 (Pcbp3), mRNA	1.9217	0.586387	0.000662632
NM_001014145	Cdyl	chromodomain protein, Y-like (Cdyl), mRNA	1.92089	0.383441	0.000662632
NM_001108425	Mocos	molybdenum cofactor sulfurase (Mocos), mRNA	1.91713	0.268857	0.0154165
NM_031349	Aplnr	apelin receptor (Aplnr), mRNA	1.9124	0.346252	0.00221354
NM_001107618	Mdga1	no definition	1.91104	0.514896	0.000662632
NM_172019	Ifi47	interferon gamma inducible protein 47 (Ifi47), mRNA	1.90948	0.431009	0.0167728
NM_013151	Plat	plasminogen activator, tissue (Plat), mRNA	1.90843	0.343493	0.000662632
NM_080400	Chek1	checkpoint kinase 1 (Chek1), mRNA	1.9007	0.409091	0.0102943
NM_001015028	Anks6	ankyrin repeat and sterile alpha motif domain containing 6 (Anks6), mRNA	1.89557	0.242448	0.000662632
NM_001106427	Spry1	sprouty homolog 1, antagonist of FGF signaling (Drosophila) (Spry1), mRNA	1.8904	0.296644	0.026488
NM_017139	Penk	no definition	1.8904	0.82084	0.000662632
NM_001107529	Prc1	protein regulator of cytokinesis 1 (Prc1), mRNA	1.8881	0.240732	0.0154165
NM_001013045	Ccl24	chemokine (C-C motif) ligand 24 (Ccl24), mRNA	1.88809	0.70229	0.0475844
NM_019305	Fgf2	fibroblast growth factor 2 (Fgf2), mRNA	1.88608	0.95034	0.00515619
NM_001002819	Gfpt2	glutamine-fructose-6-phosphate transaminase 2 (Gfpt2), mRNA	1.88342	0.42459	0.00172622
NM_001105720	Nfkbia	nuclear factor of kappa light polypeptide gene enhancer in B-cells inhibitor, alpha (Nfkbia), mRNA	1.88336	0.555014	0.000662632
NM_001007754; NM_001037555	Rassf1	Ras association (RalGDS/AF-6) domain family member 1 (Rassf1), transcript variant 2, mRNA; Ras association (RalGDS/AF-6) domain family member 1 (Rassf1), transcript variant 1, mRNA	1.88271	0.221209	0.000662632
NM_013123	Il1r1	interleukin 1 receptor, type I (Il1r1), mRNA	1.8804	0.207441	0.00267759
NM_001037780	Itgb2	integrin, beta 2 (Itgb2), mRNA	1.87956	0.285631	0.000662632
NM_022868	Pcdh8	no definition	1.87947	0.473999	0.000662632
NM_198731	Chdh	choline dehydrogenase (Chdh), mRNA	1.87747	0.449874	0.0246876
NM_001106568	Ciz1	CDKN1A interacting zinc finger protein 1 (Ciz1), mRNA	1.87708	0.267794	0.000662632
NM_001109602	Alyref	Aly/REF export factor (Alyref), mRNA	1.8762	0.232428	0.000662632
NM_001108004	Dnajb5	DnaJ (Hsp40) homolog, subfamily B, member 5 (Dnajb5), mRNA	1.87563	0.349965	0.000662632
NM_001191695	Zfp516	zinc finger protein 516 (Zfp516), mRNA	1.87264	0.31597	0.000662632
NM_001014221	LOC363337	similar to RIKEN cDNA 1700081O22 (LOC363337), mRNA	1.87206	0.279034	0.000662632
NM_001076553; NM_001271158; NM_012627	Pkib	protein kinase (cAMP-dependent, catalytic) inhibitor beta (Pkib), transcript variant 1, mRNA; protein kinase (cAMP-dependent, catalytic) inhibitor beta (Pkib), transcript variant 3, mRNA; protein kinase (cAMP-dependent, catalytic) inhibitor beta (Pkib), transcript variant 2, mRNA	1.87078	0.66069	0.0309835
NM_022225	Htr1b	5-hydroxytryptamine (serotonin) receptor 1B, G protein-coupled (Htr1b), mRNA	1.86997	0.498161	0.00123662
NM_024403	Atf4	activating transcription factor 4 (Atf4), mRNA	1.86743	0.210191	0.000662632
NM_001191704	Fndc3b	fibronectin type III domain containing 3B (Fndc3b), mRNA	1.867	0.391747	0.000662632
NM_017074	Cth	cystathionine gamma-lyase (Cth), mRNA	1.86435	0.238327	0.000662632
NM_001277450; NM_019191	Smad2	SMAD family member 2 (Smad2), transcript variant 2, mRNA; SMAD family member 2 (Smad2), transcript variant 1, mRNA	1.86385	0.308371	0.000662632
NM_021587	Ltbp1	latent transforming growth factor beta binding protein 1 (Ltbp1), mRNA	1.86314	0.576577	0.000662632
NM_001107248	Vcl	vinculin (Vcl), mRNA	1.86308	0.0881206	0.000662632
NM_001191969	Fam126a	family with sequence similarity 126, member A (Fam126a), mRNA	1.86233	0.625776	0.00939181
NM_134349	Mgst1	microsomal glutathione S-transferase 1 (Mgst1), mRNA	1.86131	0.353176	0.00267759
NM_001106849	Spsb4	splA/ryanodine receptor domain and SOCS box containing 4 (Spsb4), mRNA	1.86024	0.25702	0.0198534
NM_024127	Gadd45a	growth arrest and DNA-damage-inducible, alpha (Gadd45a), mRNA	1.85617	0.122873	0.000662632
NM_001033079	Slc6a17	solute carrier family 6 (neutral amino acid transporter), member 17 (Slc6a17), mRNA	1.85616	0.339372	0.000662632
NM_012612	Nppa	natriuretic peptide A (Nppa), mRNA	1.85601	0.289559	0.00172622
NM_012945	Hbegf	heparin-binding EGF-like growth factor (Hbegf), mRNA	1.85285	0.356223	0.00123662
NM_001271475	Zfp397	zinc finger protein 397 (Zfp397), mRNA	1.85217	0.530717	0.00722404
NM_001007667	Sat1	spermidine/spermine N1-acetyl transferase 1 (Sat1), mRNA	1.85173	0.325696	0.000662632
NM_001008557	Zfp667	no definition	1.85142	0.337638	0.000662632
NM_001109986; NM_024134	Ddit3	DNA-damage inducible transcript 3 (Ddit3), transcript variant 1, mRNA; no definition	1.85052	0.214309	0.0223573
NM_001136151	Nrg2	neuregulin 2 (Nrg2), mRNA	1.84798	0.49391	0.000662632
NM_001012101	Coro2a	coronin, actin binding protein 2A (Coro2a), mRNA	1.84733	0.337949	0.000662632
NM_001002016	Lmna	lamin A/C (Lmna), mRNA	1.84711	0.192982	0.000662632
NM_173331	Mapk15	mitogen-activated protein kinase 15 (Mapk15), mRNA	1.84363	0.404306	0.00221354
NM_021658	Hcn4	hyperpolarization activated cyclic nucleotide-gated potassium channel 4 (Hcn4), mRNA	1.84311	0.335301	0.000662632
NM_053687	Slfn3	schlafen 3 (Slfn3), mRNA	1.84182	0.662758	0.0135108
NM_013130	Smad1	SMAD family member 1 (Smad1), mRNA	1.84041	0.375591	0.000662632
NM_001270986	Gpr176	G protein-coupled receptor 176 (Gpr176), mRNA	1.83862	0.22616	0.000662632
NM_001191686	Spata13	spermatogenesis associated 13 (Spata13), mRNA	1.83262	0.281067	0.000662632
NM_022666	Grm4	glutamate receptor, metabotropic 4 (Grm4), mRNA	1.82957	0.260281	0.00476267
NM_001106978	Glis2	GLIS family zinc finger 2 (Glis2), mRNA	1.82879	0.191256	0.000662632
NM_001168633	Irs2	insulin receptor substrate 2 (Irs2), mRNA	1.82635	0.273404	0.000662632
NM_001111064	Mbnl2	muscleblind-like splicing regulator 2 (Mbnl2), mRNA	1.8242	0.278589	0.000662632
NM_001107522	Slc35d3	solute carrier family 35, member D3 (Slc35d3), mRNA	1.82385	0.625203	0.00966907
NM_022605	Hpse	no definition	1.82329	0.452253	0.0298134
NM_080886	Msmo1	methylsterol monooxygenase 1 (Msmo1), mRNA	1.82203	0.18879	0.000662632
NM_001198589	Tead1	TEA domain family member 1 (Tead1), mRNA	1.82101	0.287923	0.00549699
NM_001007759	March3	membrane-associated ring finger (C3HC4) 3, E3 ubiquitin protein ligase (March3), mRNA	1.8175	0.149374	0.0146016
NM_024364	Hr	no definition	1.8161	0.225232	0.000662632
NM_019269	Slc22a5	solute carrier family 22 (organic cation/carnitine transporter), member 5 (Slc22a5), mRNA	1.81605	0.0899791	0.000662632
NM_001191604	Ranbp2	RAN binding protein 2 (Ranbp2), mRNA	1.81368	0.151895	0.000662632
NM_001107596	Tmem2	transmembrane protein 2 (Tmem2), mRNA	1.81305	0.13494	0.000662632
NM_001007679	Tmem206	transmembrane protein 206 (Tmem206), mRNA	1.81207	0.318444	0.000662632
NM_001007669	Zfp672	zinc finger protein 672 (Zfp672), mRNA	1.81179	0.209986	0.000662632
NM_012815	Gclc	glutamate-cysteine ligase, catalytic subunit (Gclc), mRNA	1.81058	0.126604	0.000662632
NM_001009617	Mest	mesoderm specific transcript (Mest), mRNA	1.8105	0.178183	0.000662632
NM_001011922	Nedd9	neural precursor cell expressed, developmentally down-regulated 9 (Nedd9), mRNA	1.81016	0.213069	0.000662632
NM_032055	Tap1	transporter 1, ATP-binding cassette, sub-family B (MDR/TAP) (Tap1), mRNA	1.81013	0.359246	0.00722404
NM_001107254	Samd4a	no definition	1.80848	0.212674	0.000662632
NM_001024771	Tnip2	TNFAIP3 interacting protein 2 (Tnip2), mRNA	1.80555	0.200055	0.000662632
NM_001109061	Cdk8	no definition	1.80042	0.142442	0.000662632
NM_001109501	Arhgap10	Rho GTPase activating protein 10 (Arhgap10), mRNA	1.79981	0.223778	0.000662632
NM_001184973	Oscar	osteoclast associated, immunoglobulin-like receptor (Oscar), mRNA	1.79765	0.592789	0.0489926
NM_001110763	Tmem163	transmembrane protein 163 (Tmem163), mRNA	1.79654	0.586043	0.000662632
NM_013117	Col11a1	collagen, type XI, alpha 1 (Col11a1), mRNA	1.79544	0.551721	0.000662632
NM_138900	C1s	complement component 1, s subcomponent (C1s), mRNA	1.79438	0.448603	0.000662632
NM_001098216	Tead3	TEA domain family member 3 (Tead3), mRNA	1.79286	0.322056	0.0223573
NM_012524	Cebpa	CCAAT/enhancer binding protein (C/EBP), alpha (Cebpa), transcript variant 1, mRNA	1.79097	0.726793	0.0031241
NM_053652	Flt4	fms-related tyrosine kinase 4 (Flt4), mRNA	1.78724	0.369749	0.00396067
NM_001127298	Wdr91	WD repeat domain 91 (Wdr91), mRNA	1.78425	0.224666	0.000662632
NM_001271047	RGD1304694	similar to CG9646-PA (RGD1304694), mRNA	1.78413	0.219566	0.000662632
NM_139341	Slc15a3	solute carrier family 15 (oligopeptide transporter), member 3 (Slc15a3), mRNA	1.78356	0.255254	0.00853778
NM_001106123	Mrc1	mannose receptor, C type 1 (Mrc1), mRNA	1.78291	0.586431	0.000662632
NM_001134711; NM_001134712	Fam60a	family with sequence similarity 60, member A (Fam60a), transcript variant 1, mRNA; family with sequence similarity 60, member A (Fam60a), transcript variant 2, mRNA	1.78236	0.230748	0.0464156
NM_001013074	Pknox1	PBX/knotted 1 homeobox 1 (Pknox1), mRNA	1.78135	0.148032	0.00172622
NM_012766	Ccnd3	cyclin D3 (Ccnd3), mRNA	1.77896	0.112962	0.000662632
NM_001107131	Agfg2	ArfGAP with FG repeats 2 (Agfg2), mRNA	1.77856	0.206552	0.000662632
NM_001109364	Sowahc	sosondowah ankyrin repeat domain family member C (Sowahc), mRNA	1.77848	0.204163	0.00221354
NM_022293	Kcnk13	potassium channel, subfamily K, member 13 (Kcnk13), mRNA	1.77796	0.534517	0.026488
NM_031005	Actn1	actinin, alpha 1 (Actn1), mRNA	1.77778	0.252092	0.000662632
NM_001107441	Ccsap	centriole, cilia and spindle-associated protein (Ccsap), mRNA	1.77397	0.424121	0.000662632
NM_001105881	Naa50	N(alpha)-acetyltransferase 50, NatE catalytic subunit (Naa50), mRNA	1.77339	0.173272	0.000662632
NM_001190459	LOC100361087	hypothetical LOC100361087 (LOC100361087), mRNA	1.77234	0.272196	0.00617248
NM_001030024	Slc19a2	solute carrier family 19 (thiamine transporter), member 2 (Slc19a2), mRNA	1.77102	0.248339	0.000662632
NM_001134572	RGD1306058	similar to RIKEN cDNA 1110007C09 (RGD1306058), mRNA	1.76902	0.40625	0.0256454
NM_001191585	Lonrf3	LON peptidase N-terminal domain and ring finger 3 (Lonrf3), mRNA	1.76851	0.343243	0.000662632
NM_001007710	Pxylp1	2-phosphoxylose phosphatase 1 (Pxylp1), mRNA	1.76736	0.221088	0.000662632
NM_001129880	Lbh	limb bud and heart development (Lbh), mRNA	1.76726	0.197414	0.000662632
NM_053805	Snai1	snail family zinc finger 1 (Snai1), mRNA	1.76453	0.402374	0.0228901
NM_012904	Anxa1	annexin A1 (Anxa1), mRNA	1.76411	0.479341	0.026276
NM_031346	Ptbp3	polypyrimidine tract binding protein 3 (Ptbp3), mRNA	1.76391	0.637022	0.00966907
NM_001100735	Lpcat1	lysophosphatidylcholine acyltransferase 1 (Lpcat1), mRNA	1.76195	0.199032	0.000662632
NM_031771	Thbd	thrombomodulin (Thbd), mRNA	1.75977	0.261068	0.000662632
NM_019262	C1qb	complement component 1, q subcomponent, B chain (C1qb), mRNA	1.75912	0.460105	0.000662632
NM_001109141	Kctd15	potassium channel tetramerization domain containing 15 (Kctd15), mRNA	1.75874	0.234855	0.000662632
NM_133406	Agpat4	1-acylglycerol-3-phosphate O-acyltransferase 4 (Agpat4), mRNA	1.75762	0.257307	0.000662632
NM_080693	Cacng5	calcium channel, voltage-dependent, gamma subunit 5 (Cacng5), mRNA	1.75753	0.417054	0.0043638
NM_001191960	Tsc22d2	TSC22 domain family, member 2 (Tsc22d2), mRNA	1.75486	0.174385	0.000662632
NM_182736	Ccdc50	coiled-coil domain containing 50 (Ccdc50), mRNA	1.75381	0.421258	0.00221354
NM_001030054	Akirin1	akirin 1 (Akirin1), mRNA	1.75277	0.226864	0.000662632
NM_133559	Pcsk4	proprotein convertase subtilisin/kexin type 4 (Pcsk4), mRNA	1.7481	0.22727	0.000662632
NM_017353	Slc7a5	solute carrier family 7 (amino acid transporter light chain, L system), member 5 (Slc7a5), mRNA	1.74787	0.215571	0.000662632
NM_001111098; NM_030857	Lyn	LYN proto-oncogene, Src family tyrosine kinase (Lyn), transcript variant 2, mRNA; LYN proto-oncogene, Src family tyrosine kinase (Lyn), transcript variant 1, mRNA	1.74593	0.167161	0.000662632
NM_001107608	Hectd2	HECT domain containing E3 ubiquitin protein ligase 2 (Hectd2), mRNA	1.74579	0.235269	0.000662632
NM_001013976	Ogfod3	2-oxoglutarate and iron-dependent oxygenase domain containing 3 (Ogfod3), mRNA	1.74444	0.216503	0.00760315
NM_001108479	Vstm2b	V-set and transmembrane domain containing 2B (Vstm2b), mRNA	1.74374	0.33843	0.000662632
NM_001106569	Psmd5	proteasome (prosome, macropain) 26S subunit, non-ATPase, 5 (Psmd5), mRNA	1.74271	0.217891	0.000662632
NM_001135033	Trim16	tripartite motif-containing 16 (Trim16), mRNA	1.74137	0.134985	0.0117403
NM_001105879	Arhgap31	Rho GTPase activating protein 31 (Arhgap31), mRNA	1.73962	0.224271	0.000662632
NM_145674	Ggta1	no definition	1.73722	0.134659	0.0203436
NM_019264	Prkar2a	protein kinase, cAMP dependent regulatory, type II alpha (Prkar2a), mRNA	1.73711	0.313228	0.000662632
NM_001033666	Dstn	destrin (Dstn), mRNA	1.73601	0.163697	0.000662632
NM_001048044	Cdc42ep3	CDC42 effector protein (Rho GTPase binding) 3 (Cdc42ep3), mRNA	1.73406	0.287871	0.000662632
NM_001129882	Pcgf5	polycomb group ring finger 5 (Pcgf5), mRNA	1.73399	0.464105	0.00821413
NM_001033867; NM_138916	Cdk12	cyclin-dependent kinase 12 (Cdk12), transcript variant 1, mRNA; no definition	1.73396	0.319028	0.000662632
NM_001008524	C1qc	complement component 1, q subcomponent, C chain (C1qc), mRNA	1.73284	0.439097	0.000662632
NM_021597	Ago2	argonaute RISC catalytic component 2 (Ago2), mRNA	1.73103	0.410881	0.000662632
NM_001134874	Nab2	Ngfi-A binding protein 2 (Nab2), mRNA	1.72985	0.164816	0.000662632
NM_053490	Xpo1	exportin 1 (Xpo1), mRNA	1.72969	0.11387	0.000662632
NM_001025682	Cdr2	cerebellar degeneration-related protein 2 (Cdr2), mRNA	1.72943	0.266572	0.000662632
NM_001108275	P4ha2	prolyl 4-hydroxylase, alpha polypeptide II (P4ha2), mRNA	1.72835	0.162058	0.000662632
NM_019281	Gjd2	gap junction protein, delta 2 (Gjd2), mRNA	1.72832	0.369996	0.0309835
NM_001105711	Grm2	glutamate receptor, metabotropic 2 (Grm2), mRNA	1.72783	0.0952088	0.000662632
NM_001107758	Meis2	Meis homeobox 2 (Meis2), mRNA	1.72704	0.626393	0.000662632
NM_001100639	Pou2f1	POU class 2 homeobox 1 (Pou2f1), mRNA	1.72111	0.289477	0.0159275
NM_001100708	Nrf1	nuclear respiratory factor 1 (Nrf1), mRNA	1.72014	0.242758	0.000662632
NM_012678	Tpm4	tropomyosin 4 (Tpm4), mRNA	1.71935	0.114394	0.000662632
NM_001108970	Mob3b	MOB kinase activator 3B (Mob3b), mRNA	1.71881	0.372255	0.00939181
NM_001271340	RGD1563365	similar to DNA segment, Chr 10, Wayne State University 102, expressed (RGD1563365), mRNA	1.71849	0.202541	0.00687159
NM_001107863	Ppm1k	protein phosphatase, Mg2+/Mn2+ dependent, 1K (Ppm1k), mRNA	1.7179	0.192731	0.000662632
NM_022677	Zic1	Zic family member 1 (Zic1), mRNA	1.7177	1.0021	0.000662632
NM_001271181	Ociad2	OCIA domain containing 2 (Ociad2), mRNA	1.71681	0.302544	0.000662632
NM_001033963	Prkx	protein kinase, X-linked (Prkx), mRNA	1.71678	0.189844	0.00123662
NM_001107775	Slc4a11	solute carrier family 4, sodium borate transporter, member 11 (Slc4a11), mRNA	1.71647	0.379413	0.000662632
NM_001037202	Plekhh3	pleckstrin homology domain containing, family H (with MyTH4 domain) member 3 (Plekhh3), mRNA	1.71616	0.17717	0.00123662
NM_001107846	Steap2	STEAP family member 2, metalloreductase (Steap2), mRNA	1.71504	0.513726	0.000662632
NM_001134703	Iffo2	no definition	1.71491	0.346173	0.00354018
NM_053654	Pafah1b3	platelet-activating factor acetylhydrolase 1b, catalytic subunit 3 (Pafah1b3), mRNA	1.7146	0.421841	0.0123854
NM_023023	Dpysl5	dihydropyrimidinase-like 5 (Dpysl5), mRNA	1.71398	0.250099	0.000662632
NM_001107227	Zfyve28	zinc finger, FYVE domain containing 28 (Zfyve28), mRNA	1.71274	0.22263	0.000662632
NM_031579	Ptp4a1	protein tyrosine phosphatase type IVA, member 1 (Ptp4a1), mRNA	1.71152	0.15077	0.000662632
NM_001271382	LOC100910996	uncharacterized LOC100910996 (LOC100910996), mRNA	1.70972	0.266512	0.027243
NM_001107805	Nfatc2	nuclear factor of activated T-cells, cytoplasmic, calcineurin-dependent 2 (Nfatc2), mRNA	1.70929	0.128442	0.00913359
NM_001005564	Thap4	THAP domain containing 4 (Thap4), mRNA	1.70919	0.212333	0.000662632
NM_130426	Tnfrsf1b	tumor necrosis factor receptor superfamily, member 1b (Tnfrsf1b), mRNA	1.70738	0.335721	0.0216042
NM_001100472	Ccnc	cyclin C (Ccnc), mRNA	1.7069	0.24067	0.000662632
NM_053662	Ccnl1	cyclin L1 (Ccnl1), mRNA	1.70652	0.202693	0.000662632
NM_013162	Rbp4	retinol binding protein 4, plasma (Rbp4), mRNA	1.70513	0.320122	0.00123662
NM_001107883	Il17ra	interleukin 17 receptor A (Il17ra), mRNA	1.70396	0.161837	0.000662632
NM_022853	Slc30a1	solute carrier family 30 (zinc transporter), member 1 (Slc30a1), mRNA	1.70388	0.320517	0.000662632
NM_017192	S1pr2	sphingosine-1-phosphate receptor 2 (S1pr2), mRNA	1.70357	0.257788	0.0188944
NM_001100558	Tiam1	no definition	1.70295	0.25098	0.000662632
NM_017214	Rgs4	regulator of G-protein signaling 4 (Rgs4), mRNA	1.7027	0.279289	0.000662632
NM_022686	Hist1h4b	histone cluster 1, H4b (Hist1h4b), mRNA	1.7023	0.322802	0.0043638
NM_176075	Ppargc1b	peroxisome proliferator-activated receptor gamma, coactivator 1 beta (Ppargc1b), mRNA	1.70134	0.332837	0.00123662
NM_001013434	Rras2	related RAS viral (r-ras) oncogene homolog 2 (Rras2), mRNA	1.70111	0.238263	0.000662632
NM_001107626	Ado	2-aminoethanethiol (cysteamine) dioxygenase (Ado), mRNA	1.70092	0.254111	0.000662632
NM_012598	Lpl	lipoprotein lipase (Lpl), mRNA	1.69947	0.191871	0.000662632
NM_001108281	RGD1308139	similar to RIKEN cDNA 1200014J11 (RGD1308139), mRNA	1.69871	0.228282	0.000662632
NM_001191587	Bcorl1	BCL6 co-repressor-like 1 (Bcorl1), mRNA	1.69784	0.246203	0.000662632
NM_031358	Kcnj11	potassium inwardly rectifying channel, subfamily J, member 11 (Kcnj11), mRNA	1.69756	0.214121	0.000662632
NM_178095	Abca1	ATP-binding cassette, subfamily A (ABC1), member 1 (Abca1), mRNA	1.69641	0.536045	0.000662632
NM_001011997	Tmod3	tropomodulin 3 (Tmod3), mRNA	1.69442	0.232554	0.000662632
NM_031803	Gmeb2	glucocorticoid modulatory element binding protein 2 (Gmeb2), mRNA	1.69409	0.218582	0.00123662
NM_001108023	Fbxo33	F-box protein 33 (Fbxo33), mRNA	1.69262	0.197314	0.000662632
NM_001192004	Rps6ka3	ribosomal protein S6 kinase polypeptide 3 (Rps6ka3), mRNA	1.69185	0.273883	0.000662632
NM_001002830	Rasl11b	RAS-like family 11 member B (Rasl11b), mRNA	1.68924	0.221283	0.000662632
NM_053990	Ptpn2	no definition	1.68881	0.147134	0.00617248
NM_001109225	Zfp800	zinc finger protein 800 (Zfp800), mRNA	1.68822	0.239919	0.00617248
NM_001108475	Vasp	vasodilator-stimulated phosphoprotein (Vasp), mRNA	1.6847	0.134958	0.000662632
NM_001200045	Hdac9	histone deacetylase 9 (Hdac9), mRNA	1.68394	0.267335	0.000662632
NM_001015031	Arl5b	ADP-ribosylation factor-like 5B (Arl5b), mRNA	1.68284	0.482645	0.0164569
NM_198763	Slc1a4	solute carrier family 1 (glutamate/neutral amino acid transporter), member 4 (Slc1a4), mRNA	1.68068	0.149495	0.000662632
NM_053802	Tgfbi	transforming growth factor, beta induced (Tgfbi), mRNA	1.68036	0.33289	0.0129302
NM_053821	Ralb	v-ral simian leukemia viral oncogene homolog B (Ralb), mRNA	1.6801	0.214349	0.000662632
NM_001108977	Epha2	Eph receptor A2 (Epha2), mRNA	1.67788	0.167452	0.0460226
NM_001108647	Iffo1	intermediate filament family orphan 1 (Iffo1), mRNA	1.67783	0.119844	0.000662632
NM_001277232; NM_182953	Nek6	no definition; no definition	1.67773	0.11607	0.000662632
NM_001100565	Peli1	pellino E3 ubiquitin protein ligase 1 (Peli1), mRNA	1.6775	0.286393	0.000662632
NM_012759	Vav1	no definition	1.6769	0.282131	0.0329588
NM_013001	Pax6	paired box 6 (Pax6), mRNA	1.67622	0.542235	0.000662632
NM_013083	Hspa5	heat shock protein 5 (Hspa5), mRNA	1.67595	0.178233	0.000662632
NM_001108620	Nup205	nucleoporin 205 (Nup205), mRNA	1.67444	0.149462	0.000662632
NM_130813	Kcnk15	potassium channel, subfamily K, member 15 (Kcnk15), mRNA	1.67435	0.613061	0.00966907
NM_001009699	Mad2l1bp	MAD2L1 binding protein (Mad2l1bp), mRNA	1.67358	0.250727	0.0102943
NM_019328	Nr4a2	nuclear receptor subfamily 4, group A, member 2 (Nr4a2), mRNA	1.67324	0.52498	0.000662632
NM_053843	Fcgr2a	Fc fragment of IgG, low affinity IIa, receptor (Fcgr2a), mRNA	1.67263	0.480126	0.0279331
NM_001101008	LOC683722	no definition	1.67213	0.229004	0.0108442
NM_053894	Jdp2	Jun dimerization protein 2 (Jdp2), mRNA	1.67167	0.187487	0.000662632
NM_031148	Slc20a1	solute carrier family 20 (phosphate transporter), member 1 (Slc20a1), mRNA	1.67155	0.106516	0.000662632
NM_001083337	Pinx1	PIN2/TERF1 interacting, telomerase inhibitor 1 (Pinx1), mRNA	1.67151	0.273976	0.00853778
NM_031693	Syt4	synaptotagmin IV (Syt4), mRNA	1.66883	0.24065	0.000662632
NM_031758	Mchr1	melanin-concentrating hormone receptor 1 (Mchr1), mRNA	1.6686	0.179235	0.000662632
NM_001106045	Sox7	SRY (sex determining region Y)-box 7 (Sox7), mRNA	1.66545	0.428259	0.0434741
NM_001106671	Ttc22	tetratricopeptide repeat domain 22 (Ttc22), mRNA	1.66511	0.21011	0.00123662
NM_053985	H3f3b	H3 histone, family 3B (H3f3b), mRNA	1.6639	0.121507	0.000662632
NM_001100980	Efnb3	ephrin B3 (Efnb3), mRNA	1.66321	0.141846	0.000662632
NM_053338	Rrad	Ras-related associated with diabetes (Rrad), mRNA	1.6624	0.507704	0.0288292
NM_001277694	Map3k5	mitogen-activated protein kinase kinase kinase 5 (Map3k5), mRNA	1.66208	0.237506	0.000662632
NM_001271204	Pou2f2	no definition	1.6618	0.175686	0.00221354
NM_138847	Nip7	NIP7, nucleolar pre-rRNA processing protein (Nip7), mRNA	1.6616	0.297377	0.00549699
NM_024155	Anxa4	annexin A4 (Anxa4), mRNA	1.66102	0.315179	0.000662632
NM_001029916	Depdc7	DEP domain containing 7 (Depdc7), mRNA	1.66097	0.120676	0.0475844
NM_001034942	Zbtb44	zinc finger and BTB domain containing 44 (Zbtb44), mRNA	1.66058	0.125196	0.0292414
NM_053908	Ptpn6	protein tyrosine phosphatase, non-receptor type 6 (Ptpn6), mRNA	1.65932	0.427697	0.00939181
NM_001124768; NM_001124769; NM_001124770; NM_012666	Tac1	tachykinin, precursor 1 (Tac1), transcript variant 2, mRNA; no definition; tachykinin, precursor 1 (Tac1), transcript variant 4, mRNA; tachykinin, precursor 1 (Tac1), transcript variant 1, mRNA	1.6592	0.370902	0.00549699
NM_139327	Hmga1	high mobility group AT-hook 1 (Hmga1), mRNA	1.65913	0.212727	0.000662632
NM_001107504	Chst8	carbohydrate (N-acetylgalactosamine 4-0) sulfotransferase 8 (Chst8), mRNA	1.65874	0.20756	0.00585987
NM_001190372	Ankrd29	ankyrin repeat domain 29 (Ankrd29), mRNA	1.6577	0.138468	0.000662632
NM_001004272	Phf23	PHD finger protein 23 (Phf23), mRNA	1.65693	0.204621	0.000662632
NM_019285	Adcy4	adenylate cyclase 4 (Adcy4), mRNA	1.65521	0.0692334	0.0159275
NM_001143803	Fam196a	hypothetical protein LOC100233213 (LOC100233213), mRNA	1.6547	0.40803	0.0498409
NM_012865	Nfya	nuclear transcription factor-Y alpha (Nfya), mRNA	1.6544	0.189285	0.0108442
NM_001025717	Arpc5	actin related protein 2/3 complex, subunit 5 (Arpc5), mRNA	1.65324	0.183428	0.000662632
NM_001109226	Prrt4	proline-rich transmembrane protein 4 (Prrt4), mRNA	1.65294	0.198367	0.0195888
NM_001191714	Vav3	vav 3 guanine nucleotide exchange factor (Vav3), mRNA	1.65262	0.432147	0.0238139
NM_001107930	Zfp189	zinc finger protein 189 (Zfp189), mRNA	1.65172	0.463671	0.000662632
NM_001008829	RT1-A2	RT1 class Ia, locus A2 (RT1-A2), mRNA	1.651	0.302766	0.0190988
NM_001024339	Tuba8	tubulin, alpha 8 (Tuba8), mRNA	1.64973	0.471294	0.000662632
NM_001105777	Rars	arginyl-tRNA synthetase (Rars), mRNA	1.64897	0.145022	0.000662632
NM_001135754	RGD1562865	similar to BTB and CNC homology 1, basic leucine zipper transcription factor 2 (RGD1562865), mRNA	1.64793	0.182238	0.0105826
NM_001008378	Tspan31	tetraspanin 31 (Tspan31), mRNA	1.64736	0.19853	0.00267759
NM_001270962; NM_001270963; NM_031739	Kcnd3	potassium voltage-gated channel, Shal-related subfamily, member 3 (Kcnd3), transcript variant 1, mRNA; potassium voltage-gated channel, Shal-related subfamily, member 3 (Kcnd3), transcript variant 2, mRNA; potassium voltage-gated channel, Shal-related subfamily, member 3 (Kcnd3), transcript variant 3, mRNA	1.64603	0.150192	0.000662632
NM_001037201	Ddx21	DEAD (Asp-Glu-Ala-Asp) box helicase 21 (Ddx21), mRNA	1.64508	0.168038	0.000662632
NM_001100564	Lin54	lin-54 homolog (C. elegans) (Lin54), mRNA	1.64417	0.25958	0.000662632
NM_001107195	Olfml2b	olfactomedin-like 2B (Olfml2b), mRNA	1.64399	0.144681	0.00221354
NM_177928	Nampt	nicotinamide phosphoribosyltransferase (Nampt), mRNA	1.64374	0.097938	0.000662632
NM_001134800	Zbed4	zinc finger, BED-type containing 4 (Zbed4), mRNA	1.64255	0.164202	0.000662632
NM_001271488	Ints6	no definition	1.64253	0.172152	0.000662632
NM_001025041	Ier5l	immediate early response 5-like (Ier5l), mRNA	1.64187	0.511267	0.000662632
NM_001107031	Slfn2	schlafen 2 (Slfn2), mRNA	1.64059	0.295483	0.010001
NM_031325	Ugdh	UDP-glucose 6-dehydrogenase (Ugdh), mRNA	1.64042	0.269988	0.000662632
NM_001109672	Ccnk	cyclin K (Ccnk), mRNA	1.63986	0.24814	0.000662632
NM_001108373	Mapk1ip1l	mitogen-activated protein kinase 1 interacting protein 1-like (Mapk1ip1l), mRNA	1.6394	0.103072	0.000662632
NM_001106362	Pdzd7	PDZ domain containing 7 (Pdzd7), mRNA	1.63932	0.12942	0.023355
NM_001163568	Fam102b	family with sequence similarity 102, member B (Fam102b), mRNA	1.63918	0.329588	0.000662632
NM_001025419	Tax1bp3	Tax1 (human T-cell leukemia virus type I) binding protein 3 (Tax1bp3), mRNA	1.63841	0.186521	0.015129
NM_012922	Casp3	caspase 3 (Casp3), mRNA	1.63516	0.0888026	0.000662632
NM_139183	Crhbp	corticotropin releasing hormone binding protein (Crhbp), mRNA	1.63502	0.329041	0.00221354
NM_001106271	Akap13	A kinase (PRKA) anchor protein 13 (Akap13), mRNA	1.63459	0.35242	0.000662632
NM_001025708	Ogfrl1	opioid growth factor receptor-like 1 (Ogfrl1), mRNA	1.63412	0.411243	0.000662632
NM_019359	Cnn3	calponin 3, acidic (Cnn3), mRNA	1.63364	0.23949	0.000662632
NM_024151	Arf4	ADP-ribosylation factor 4 (Arf4), mRNA	1.63263	0.0325285	0.000662632
NM_031825	Fbn1	fibrillin 1 (Fbn1), mRNA	1.63179	0.183058	0.00354018
NM_001037353	Etv6	ets variant 6 (Etv6), mRNA	1.63168	0.169391	0.00687159
NM_001107242	Pex13	peroxisomal biogenesis factor 13 (Pex13), mRNA	1.63147	0.185869	0.000662632
NM_001003957; NM_001003958	Dnmt3a	DNA (cytosine-5-)-methyltransferase 3 alpha (Dnmt3a), transcript variant 2, mRNA; DNA (cytosine-5-)-methyltransferase 3 alpha (Dnmt3a), transcript variant 1, mRNA	1.63092	0.165698	0.000662632
NM_001169104	Kcnf1	potassium voltage-gated channel, subfamily F, member 1 (Kcnf1), mRNA	1.63082	0.19433	0.000662632
NM_001108531	Bicc1	BicC family RNA binding protein 1 (Bicc1), mRNA	1.63037	0.522877	0.0126516
NM_001109885	Fam129b	family with sequence similarity 129, member B (Fam129b), mRNA	1.6302	0.0583802	0.00123662
NM_001134781	Ankib1	ankyrin repeat and IBR domain containing 1 (Ankib1), mRNA	1.62935	0.161009	0.000662632
NM_001012005	Nid2	nidogen 2 (osteonidogen) (Nid2), mRNA	1.62794	0.335651	0.00549699
NM_001105906; NM_001198555	Uspl1	ubiquitin specific peptidase like 1 (Uspl1), transcript variant 2, mRNA; ubiquitin specific peptidase like 1 (Uspl1), transcript variant 1, mRNA	1.62782	0.168979	0.000662632
NM_001011925	Nup93	nucleoporin 93 (Nup93), mRNA	1.62709	0.279521	0.000662632
NM_053765	Gne	glucosamine (UDP-N-acetyl)-2-epimerase/N-acetylmannosamine kinase (Gne), mRNA	1.62672	0.197944	0.000662632
NM_001113328; NM_001113329; NM_001113332; NM_001113334; NM_017032	Pde4d	phosphodiesterase 4D, cAMP-specific (Pde4d), transcript variant 1, mRNA; phosphodiesterase 4D, cAMP-specific (Pde4d), transcript variant 2, mRNA; phosphodiesterase 4D, cAMP-specific (Pde4d), transcript variant 3, mRNA; phosphodiesterase 4D, cAMP-specific (Pde4d), transcript variant 4, mRNA; phosphodiesterase 4D, cAMP-specific (Pde4d), transcript variant 5, mRNA	1.62599	0.486787	0.000662632
NM_001106198	Pgbd5	piggyBac transposable element derived 5 (Pgbd5), mRNA	1.62506	0.296851	0.000662632
NM_001135009	Col4a1	collagen, type IV, alpha 1 (Col4a1), mRNA	1.62499	0.181736	0.000662632
NM_138529	Nav2	neuron navigator 2 (Nav2), mRNA	1.62244	0.211842	0.000662632
NM_001166300; NM_213567	Znrd1	zinc ribbon domain containing 1 (Znrd1), transcript variant 1, mRNA; zinc ribbon domain containing 1 (Znrd1), transcript variant 2, mRNA	1.62184	0.235323	0.0210833
NM_053861	Tnc	tenascin C (Tnc), mRNA	1.62132	0.278368	0.00888668
NM_012761	Sp4	Sp4 transcription factor (Sp4), mRNA	1.62117	0.245088	0.00354018
NM_001108301	Map3k14	mitogen-activated protein kinase kinase kinase 14 (Map3k14), mRNA	1.62107	0.211394	0.000662632
NM_053761	Zyx	zyxin (Zyx), mRNA	1.62006	0.146678	0.000662632
NM_001191595	Fras1	no definition	1.61979	0.195693	0.000662632
NM_139084	Magi3	membrane associated guanylate kinase, WW and PDZ domain containing 3 (Magi3), mRNA	1.61969	0.175208	0.000662632
NM_001135710	Sec14l5	SEC14-like 5 (S. cerevisiae) (Sec14l5), mRNA	1.61757	0.183708	0.0043638
NM_053582	Tinagl1	tubulointerstitial nephritis antigen-like 1 (Tinagl1), mRNA	1.61554	0.47912	0.000662632
NM_001108609	Pard6b	par-6 family cell polarity regulator beta (Pard6b), mRNA	1.61543	0.0864396	0.00617248
NM_001106061	Arhgef3	Rho guanine nucleotide exchange factor (GEF) 3 (Arhgef3), mRNA	1.61541	0.253376	0.000662632
NM_031554	Acvr2b	activin A receptor, type IIB (Acvr2b), mRNA	1.61359	0.447233	0.0148486
NM_001105729	Dpf1	no definition	1.61207	0.186885	0.000662632
NM_001134549	Zzz3	zinc finger, ZZ-type containing 3 (Zzz3), mRNA	1.61192	0.159846	0.000662632
NM_138509	Mapre1	microtubule-associated protein, RP/EB family, member 1 (Mapre1), mRNA	1.61127	0.0856369	0.000662632
NM_001107973	Exo5	exonuclease 5 (Exo5), mRNA	1.61093	0.23175	0.0429082
NM_001134756; NM_001134757	Gnpnat1	glucosamine-phosphate N-acetyltransferase 1 (Gnpnat1), transcript variant 2, mRNA; glucosamine-phosphate N-acetyltransferase 1 (Gnpnat1), transcript variant 1, mRNA	1.61019	0.193653	0.00549699
NM_001191930	Uap1	UDP-N-acteylglucosamine pyrophosphorylase 1 (Uap1), mRNA	1.61003	0.238648	0.000662632
NM_053430	Fen1	flap structure-specific endonuclease 1 (Fen1), mRNA	1.61001	0.198309	0.00221354
NM_053769	Dusp1	dual specificity phosphatase 1 (Dusp1), mRNA	1.60994	0.284595	0.000662632
NM_001011965	Stom	stomatin (Stom), mRNA	1.60968	0.15097	0.0111443
NM_001106190	Gins2	GINS complex subunit 2 (Psf2 homolog) (Gins2), mRNA	1.60941	0.120383	0.000662632
NM_001106286	Lyve1	lymphatic vessel endothelial hyaluronan receptor 1 (Lyve1), mRNA	1.60924	0.461391	0.0126516
NM_001107969	RGD1564804	similar to chromosome 1 open reading frame 50 (RGD1564804), mRNA	1.60793	0.227124	0.0132388
NM_012550	Ednra	endothelin receptor type A (Ednra), mRNA	1.60704	0.132183	0.0190988
NM_001013161	Cstf1	cleavage stimulation factor, 3' pre-RNA, subunit 1, 50kDa (Cstf1), mRNA	1.60598	0.161492	0.000662632
NM_001108701	Cebpz	CCAAT/enhancer binding protein zeta (Cebpz), mRNA	1.60594	0.114266	0.000662632
NM_001108404	Cdc14b	cell division cycle 14B (Cdc14b), mRNA	1.60532	0.125295	0.00396067
NM_021835	Jun	jun proto-oncogene (Jun), mRNA	1.60497	0.237835	0.000662632
NM_001106977	Ubn1	ubinuclein 1 (Ubn1), mRNA	1.60448	0.190611	0.000662632
NM_001106204	Rnf217	ring finger protein 217 (Rnf217), mRNA	1.60382	0.205202	0.00396067
NM_001108295	Cwc25	CWC25 spliceosome-associated protein homolog (S. cerevisiae) (Cwc25), mRNA	1.60376	0.102652	0.000662632
NM_001109585	Trim47	tripartite motif-containing 47 (Trim47), mRNA	1.60315	0.186433	0.0123854
NM_031086	Pros1	protein S (alpha) (Pros1), mRNA	1.60069	0.23178	0.00585987
NM_001107978	Utp11l	UTP11-like, U3 small nucleolar ribonucleoprotein, (yeast) (Utp11l), mRNA	1.6004	0.150785	0.000662632
NM_001107113	Bach1	BTB and CNC homology 1, basic leucine zipper transcription factor 1 (Bach1), mRNA	1.59916	0.119532	0.00354018
NM_001107566	Tpcn2	two pore segment channel 2 (Tpcn2), mRNA	1.59912	0.289513	0.0164569
NM_001108495	Relt	RELT tumor necrosis factor receptor (Relt), mRNA	1.599	0.330544	0.0240151
NM_013031	Slc18a2	solute carrier family 18 (vesicular monoamine transporter), member 2 (Slc18a2), mRNA	1.59826	0.265813	0.00722404
NM_001105771	Mrps34	mitochondrial ribosomal protein S34 (Mrps34), mRNA	1.59734	0.169992	0.000662632
NM_012792	Fmo1	flavin containing monooxygenase 1 (Fmo1), mRNA	1.59534	0.842718	0.0132388
NM_133423	Ythdc1	YTH domain containing 1 (Ythdc1), mRNA	1.59448	0.13866	0.000662632
NM_001015004	Vgll4	vestigial-like family member 4 (Vgll4), mRNA	1.59392	0.126443	0.000662632
NM_001033898; NM_022535	Calu	calumenin (Calu), transcript variant 2, mRNA; calumenin (Calu), transcript variant 1, mRNA	1.59348	0.107925	0.000662632
NM_031524	Pdgfb	platelet-derived growth factor beta polypeptide (Pdgfb), mRNA	1.59305	0.237846	0.000662632
NM_031507	Egfr	epidermal growth factor receptor (Egfr), mRNA	1.59073	0.403367	0.0274361
NM_182816	Amigo2	adhesion molecule with Ig like domain 2 (Amigo2), mRNA	1.58745	0.58865	0.00651155
NM_001014025	RGD1305014	similar to RIKEN cDNA 2310057M21 (RGD1305014), mRNA	1.58695	0.159024	0.0129302
NM_172222	C2	complement component 2 (C2), mRNA	1.58628	0.708282	0.0031241
NM_001033967; NM_030986	Ak2	adenylate kinase 2 (Ak2), transcript variant 2, mRNA; no definition	1.58573	0.200227	0.00585987
NM_001105806	Emc6	ER membrane protein complex subunit 6 (Emc6), mRNA	1.58518	0.144522	0.00939181
NM_053689	Gtpbp4	GTP binding protein 4 (Gtpbp4), mRNA	1.58456	0.282384	0.000662632
NM_001276711	Nfkb1	nuclear factor of kappa light polypeptide gene enhancer in B-cells 1 (Nfkb1), mRNA	1.5843	0.149815	0.000662632
NM_001100563	Gorab	golgin, RAB6-interacting (Gorab), mRNA	1.58273	0.142004	0.000662632
NM_001007691	Prss23	protease, serine, 23 (Prss23), mRNA	1.58185	0.33929	0.00172622
NM_001007701	Tram1	translocation associated membrane protein 1 (Tram1), mRNA	1.58118	0.105584	0.000662632
NM_019346	Slc14a1	solute carrier family 14 (urea transporter), member 1 (Slc14a1), mRNA	1.57998	0.198384	0.00267759
NM_001014268	Lrrc1	leucine rich repeat containing 1 (Lrrc1), mRNA	1.57957	0.13442	0.00821413
NM_013134	Hmgcr	3-hydroxy-3-methylglutaryl-CoA reductase (Hmgcr), mRNA	1.57873	0.169216	0.000662632
NM_001105966	Creg1	cellular repressor of E1A-stimulated genes 1 (Creg1), mRNA	1.57872	0.192735	0.00123662
NM_001014143	Eri1	exoribonuclease 1 (Eri1), mRNA	1.57814	0.291539	0.00123662
NM_052981	Ccnh	cyclin H (Ccnh), mRNA	1.57767	0.160917	0.000662632
NM_001106906	Gpr45	G protein-coupled receptor 45 (Gpr45), mRNA	1.57705	0.419196	0.0175908
NM_012671	Tgfa	transforming growth factor alpha (Tgfa), mRNA	1.57674	0.451558	0.000662632
NM_001106084	Tnks	tankyrase, TRF1-interacting ankyrin-related ADP-ribose polymerase (Tnks), mRNA	1.57408	0.348977	0.000662632
NM_021863	Hspa2	heat shock protein 2 (Hspa2), mRNA	1.57184	0.347397	0.00651155
NM_001108416	Svil	supervillin (Svil), mRNA	1.57094	0.590569	0.000662632
NM_001039002	Fam43a	family with sequence similarity 43, member A (Fam43a), mRNA	1.57075	0.233666	0.00123662
NM_012615	Odc1	ornithine decarboxylase 1 (Odc1), mRNA	1.56911	0.0735352	0.000662632
NM_001012124	Rpp25	ribonuclease P/MRP 25 subunit (Rpp25), mRNA	1.56818	0.745313	0.00687159
NM_012959	Gfra1	GDNF family receptor alpha 1 (Gfra1), mRNA	1.56776	0.241637	0.000662632
NM_001130680	Phf21b	PHD finger protein 21B (Phf21b), mRNA	1.56646	0.240847	0.0146016
NM_001107240	B3gnt2	UDP-GlcNAc:betaGal beta-1,3-N-acetylglucosaminyltransferase 2 (B3gnt2), mRNA	1.56631	0.290571	0.000662632
NM_001004282	Tmem178a	transmembrane protein 178A (Tmem178a), mRNA	1.56517	0.244349	0.000662632
NM_153724	Rcan1	regulator of calcineurin 1 (Rcan1), mRNA	1.56245	0.174203	0.000662632
NM_001014216	Nabp1	nucleic acid binding protein 1 (Nabp1), mRNA	1.56243	0.221144	0.00913359
NM_053596	Ece1	endothelin converting enzyme 1 (Ece1), mRNA	1.56152	0.127554	0.000662632
NM_001108565	Pla2g12a	phospholipase A2, group XIIA (Pla2g12a), mRNA	1.56126	0.155961	0.00267759
NM_139087	Cgref1	cell growth regulator with EF hand domain 1 (Cgref1), mRNA	1.55977	0.204137	0.000662632
NM_001108683	Sync	syncoilin, intermediate filament protein (Sync), mRNA	1.5597	0.163297	0.00123662
NM_001080148	Dhcr24	24-dehydrocholesterol reductase (Dhcr24), mRNA	1.55901	0.244751	0.000662632
NM_053456	Plcl1	phospholipase C-like 1 (Plcl1), mRNA	1.55901	0.220255	0.000662632
NM_001011947	Rai14	retinoic acid induced 14 (Rai14), mRNA	1.55893	0.186077	0.0031241
NM_001011898	Hcls1	hematopoietic cell specific Lyn substrate 1 (Hcls1), mRNA	1.55795	0.473909	0.0351586
NM_001012061	Cnksr3	Cnksr family member 3 (Cnksr3), mRNA	1.55426	0.293147	0.000662632
NM_001013982	Orai1	ORAI calcium release-activated calcium modulator 1 (Orai1), mRNA	1.55397	0.209324	0.0126516
NM_001100683	Klhdc8a	kelch domain containing 8A (Klhdc8a), mRNA	1.55391	0.227198	0.00396067
NM_001164142; NM_001164143; NM_020543	Cnr2	no definition; no definition; cannabinoid receptor 2 (macrophage) (Cnr2), transcript variant 3, mRNA	1.55366	0.13791	0.00853778
NM_001108099	Mdm2	MDM2 proto-oncogene, E3 ubiquitin protein ligase (Mdm2), mRNA	1.55331	0.105277	0.000662632
NM_001109302	Srf	serum response factor (c-fos serum response element-binding transcription factor) (Srf), mRNA	1.55284	0.297591	0.000662632
NM_001012188	Creb3l2	cAMP responsive element binding protein 3-like 2 (Creb3l2), mRNA	1.55276	0.083959	0.00123662
NM_001109563	LOC689986	no definition	1.55276	0.364372	0.000662632
NM_001100762	Havcr2	hepatitis A virus cellular receptor 2 (Havcr2), mRNA	1.55251	0.0908707	0.0373974
NM_001013153	Ubtd1	ubiquitin domain containing 1 (Ubtd1), mRNA	1.55121	0.152129	0.0421011
NM_001001511	Gcnt2	glucosaminyl (N-acetyl) transferase 2, I-branching enzyme (Gcnt2), mRNA	1.54858	0.186247	0.00396067
NM_001014135	Wdr1	WD repeat domain 1 (Wdr1), mRNA	1.54836	0.100342	0.000662632
NM_181432	Hps6	Hermansky-Pudlak syndrome 6 (Hps6), mRNA	1.54772	0.202855	0.0111443
NM_001012078	Sema4a	sema domain, immunoglobulin domain (Ig), transmembrane domain (TM) and short cytoplasmic domain, (semaphorin) 4A (Sema4a), mRNA	1.54714	0.138849	0.000662632
NM_001047855	Dtx4	deltex 4, E3 ubiquitin ligase (Dtx4), mRNA	1.54689	0.23533	0.00172622
NM_001106631	Rbpj	recombination signal binding protein for immunoglobulin kappa J region (Rbpj), mRNA	1.54645	0.220201	0.000662632
NM_001170348	Kif26a	kinesin family member 26A (Kif26a), mRNA	1.54612	0.363514	0.00267759
NM_001039037	Zdhhc13	zinc finger, DHHC-type containing 13 (Zdhhc13), mRNA	1.54552	0.275475	0.000662632
NM_017258	Btg1	B-cell translocation gene 1, anti-proliferative (Btg1), mRNA	1.5455	0.376272	0.00221354
NM_001106434	Tm4sf1	transmembrane 4 L six family member 1 (Tm4sf1), mRNA	1.54476	0.230476	0.0269781
NM_052807	Igf1r	insulin-like growth factor 1 receptor (Igf1r), mRNA	1.54388	0.225573	0.00123662
NM_001100657	Megf10	multiple EGF-like domains 10 (Megf10), mRNA	1.54376	0.31533	0.00585987
NM_001191600	Fhod1	no definition	1.54224	0.212416	0.00722404
NM_001169133	Tenm3	teneurin transmembrane protein 3 (Tenm3), mRNA	1.54163	0.318516	0.000662632
NM_001101014	Ajap1	adherens junction associated protein 1 (Ajap1), mRNA	1.54048	0.436129	0.000662632
NM_053812	Bak1	BCL2-antagonist/killer 1 (Bak1), mRNA	1.5403	0.122461	0.00549699
NM_001105825	Ppm1d	protein phosphatase, Mg2+/Mn2+ dependent, 1D (Ppm1d), mRNA	1.53909	0.18315	0.0406461
NM_024153	Fdxr	ferredoxin reductase (Fdxr), mRNA	1.53849	0.298157	0.0249221
NM_001034855	Gpr153	G protein-coupled receptor 153 (Gpr153), mRNA	1.53768	0.290586	0.000662632
NM_053475	Ptp4a2	no definition	1.5376	0.174355	0.000662632
NM_053698	Cited2	Cbp/p300-interacting transactivator, with Glu/Asp-rich carboxy-terminal domain, 2 (Cited2), mRNA	1.53634	0.352843	0.000662632
NM_001109344	Dok5	docking protein 5 (Dok5), mRNA	1.53606	0.328647	0.00172622
NM_031789	Nfe2l2	nuclear factor, erythroid 2-like 2 (Nfe2l2), mRNA	1.53577	0.15301	0.000662632
NM_001108040	RGD1307704	similar to RIKEN cDNA 2410016O06 (RGD1307704), mRNA	1.5355	0.226095	0.000662632
NM_001270958	Rorb	RAR-related orphan receptor B (Rorb), mRNA	1.53542	0.492573	0.0311562
NM_001108750	Cpne8	copine VIII (Cpne8), mRNA	1.53532	0.0535937	0.000662632
NM_001134867	R3hdm1	R3H domain containing 1 (R3hdm1), mRNA	1.53511	0.166014	0.000662632
NM_133405	Cry2	cryptochrome circadian clock 2 (Cry2), mRNA	1.53477	0.205797	0.000662632
NM_001014269	Lrrfip1	leucine rich repeat (in FLII) interacting protein 1 (Lrrfip1), mRNA	1.53447	0.155178	0.00172622
NM_001012470	Irf2bpl	interferon regulatory factor 2 binding protein-like (Irf2bpl), mRNA	1.5341	0.188287	0.000662632
NM_001108487	Aen	apoptosis enhancing nuclease (Aen), mRNA	1.53384	0.12308	0.0188944
NM_001270867; NM_053601; NM_181687	Nnat	no definition; neuronatin (Nnat), transcript variant 1, mRNA; neuronatin (Nnat), transcript variant 2, mRNA	1.53293	0.191924	0.000662632
NM_033376	Kcnk3	potassium channel, subfamily K, member 3 (Kcnk3), mRNA	1.53248	0.249866	0.00722404
NM_017007	Gad1	glutamate decarboxylase 1 (Gad1), mRNA	1.53237	0.313947	0.000662632
NM_001109247	Arhgap25	Rho GTPase activating protein 25 (Arhgap25), mRNA	1.5317	0.221656	0.000662632
NM_001107807	Pmepa1	prostate transmembrane protein, androgen induced 1 (Pmepa1), mRNA	1.53115	0.157805	0.000662632
NM_001134554	Gcfc2	GC-rich sequence DNA-binding factor 2 (Gcfc2), mRNA	1.53057	0.225769	0.0399267
NM_001106131	Ctdp1	CTD (carboxy-terminal domain, RNA polymerase II, polypeptide A) phosphatase, subunit 1 (Ctdp1), mRNA	1.52963	0.252375	0.000662632
NM_199099	Impdh2	IMP (inosine 5'-monophosphate) dehydrogenase 2 (Impdh2), mRNA	1.52842	0.113292	0.000662632
NM_001107206	Aff1	AF4/FMR2 family, member 1 (Aff1), mRNA	1.5283	0.168884	0.00221354
NM_001191798	Vprbp	Vpr (HIV-1) binding protein (Vprbp), mRNA	1.52828	0.262616	0.000662632
NM_001191707	Plch1	phospholipase C, eta 1 (Plch1), mRNA	1.52825	0.174724	0.0246876
NM_001106404	Slc30a5	solute carrier family 30 (zinc transporter), member 5 (Slc30a5), mRNA	1.52799	0.148957	0.000662632
NM_021838	Nos3	nitric oxide synthase 3, endothelial cell (Nos3), mRNA	1.52773	0.214241	0.000662632
NM_001126292	RGD1563441	similar to RIKEN cDNA A030009H04 (RGD1563441), mRNA	1.52718	0.226885	0.000662632
NM_001025140	Psme4	proteasome (prosome, macropain) activator subunit 4 (Psme4), mRNA	1.5269	0.125693	0.000662632
NM_001134754	Seli	no definition	1.5269	0.293331	0.000662632
NM_012952	Fgf9	fibroblast growth factor 9 (Fgf9), mRNA	1.52668	0.255494	0.0213503
NM_001024238	Eprs	glutamyl-prolyl-tRNA synthetase (Eprs), mRNA	1.52525	0.118653	0.000662632
NM_017062	Pdlim4	PDZ and LIM domain 4 (Pdlim4), mRNA	1.52474	0.14193	0.00123662
NM_001013076	Dnajb4	DnaJ (Hsp40) homolog, subfamily B, member 4 (Dnajb4), mRNA	1.52457	0.205815	0.000662632
NM_001005538	Fam160a2	family with sequence similarity 160, member A2 (Fam160a2), mRNA	1.52456	0.122377	0.000662632
NM_001191792	Ubash3b	ubiquitin associated and SH3 domain containing, B (Ubash3b), mRNA	1.52349	0.136333	0.00396067
NM_053520	Elf1	E74-like factor 1 (Elf1), mRNA	1.52334	0.164267	0.0352777
NM_133320	Ndel1	nudE neurodevelopment protein 1-like 1 (Ndel1), mRNA	1.52235	0.225392	0.000662632
NM_001135781	RGD1305350	similar to RIKEN cDNA 2510039O18 (RGD1305350), mRNA	1.52166	0.237053	0.000662632
NM_001135858	Tmtc3	transmembrane and tetratricopeptide repeat containing 3 (Tmtc3), mRNA	1.52118	0.146159	0.0031241
NM_001004244	Kansl2	KAT8 regulatory NSL complex subunit 2 (Kansl2), mRNA	1.52085	0.111427	0.000662632
NM_001105864	Scarf2	scavenger receptor class F, member 2 (Scarf2), mRNA	1.52083	0.256846	0.0140361
NM_001107415	Sall1	spalt-like transcription factor 1 (Sall1), mRNA	1.52061	0.730179	0.000662632
NM_001007641	Rnd3	Rho family GTPase 3 (Rnd3), mRNA	1.51965	0.379114	0.00172622
NM_023981	Csf1	colony stimulating factor 1 (macrophage) (Csf1), mRNA	1.51818	0.212368	0.00267759
NM_019206	Stk10	serine/threonine kinase 10 (Stk10), mRNA	1.51711	0.283629	0.0043638
NM_001271326	Ddx55	DEAD (Asp-Glu-Ala-Asp) box polypeptide 55 (Ddx55), mRNA	1.51703	0.0264821	0.00354018
NM_001107022	Scarf1	scavenger receptor class F, member 1 (Scarf1), mRNA	1.51628	0.237324	0.0352777
NM_199403	Suco	SUN domain containing ossification factor (Suco), mRNA	1.51561	0.314386	0.00221354
NM_001014197	Dnaaf2	dynein, axonemal, assembly factor 2 (Dnaaf2), mRNA	1.51508	0.246123	0.00821413
NM_080771	Inhbb	inhibin beta-B (Inhbb), mRNA	1.51486	0.337385	0.0456479
NM_001107804	Mocs3	molybdenum cofactor synthesis 3 (Mocs3), mRNA	1.51481	0.179134	0.0198534
NM_001137646	Zfp259	zinc finger protein 259 (Zfp259), mRNA	1.51374	0.219528	0.000662632
NM_021576	Nt5e	5' nucleotidase, ecto (Nt5e), mRNA	1.51245	0.3316	0.015129
NM_173121	Brinp3	bone morphogenetic protein/retinoic acid inducible neural-specific 3 (Brinp3), mRNA	1.51208	0.0966337	0.000662632
NM_001106275	Abhd2	abhydrolase domain containing 2 (Abhd2), mRNA	1.50984	0.139733	0.000662632
NM_001097582	Tlr7	toll-like receptor 7 (Tlr7), mRNA	1.5089	0.241884	0.0344408
NM_001011911	Lyar	Ly1 antibody reactive (Lyar), mRNA	1.50829	0.223263	0.015129
NM_001106268	Chsy1	chondroitin sulfate synthase 1 (Chsy1), mRNA	1.5075	0.120117	0.00221354
NM_001107935	Dcaf10	DDB1 and CUL4 associated factor 10 (Dcaf10), mRNA	1.50747	0.242545	0.0079305
NM_001008725	Il6st	interleukin 6 signal transducer (Il6st), mRNA	1.50714	0.129664	0.000662632
NM_001127531	Ap1s2	adaptor-related protein complex 1, sigma 2 subunit (Ap1s2), mRNA	1.50695	0.336562	0.00172622
NM_198760	Slc16a6	solute carrier family 16, member 6 (Slc16a6), mRNA	1.50676	0.34032	0.0307479
NM_001013152	Rcl1	RNA terminal phosphate cyclase-like 1 (Rcl1), mRNA	1.50603	0.151015	0.0105826
NM_001107971	Foxj3	forkhead box J3 (Foxj3), mRNA	1.50569	0.232811	0.000662632
NM_024360	Hes1	hes family bHLH transcription factor 1 (Hes1), mRNA	1.50541	0.32608	0.00585987
NM_152935	Tomm20	translocase of outer mitochondrial membrane 20 homolog (yeast) (Tomm20), mRNA	1.50487	0.212575	0.000662632
NM_001009669	Uba5	ubiquitin-like modifier activating enzyme 5 (Uba5), mRNA	1.50471	0.144241	0.000662632
NM_001108668	Akna	AT-hook transcription factor (Akna), mRNA	1.50407	0.329209	0.00549699
NM_012649	Sdc4	syndecan 4 (Sdc4), mRNA	1.5037	0.173389	0.000662632
NM_199267	Rela	v-rel avian reticuloendotheliosis viral oncogene homolog A (Rela), mRNA	1.50307	0.0359515	0.00267759
NM_001107350	Ripk1	receptor (TNFRSF)-interacting serine-threonine kinase 1 (Ripk1), mRNA	1.50287	0.111478	0.00354018
NM_012987	Nes	nestin (Nes), mRNA	1.50281	0.240286	0.00617248
NM_001047899	Fyttd1	forty-two-three domain containing 1 (Fyttd1), mRNA	1.50259	0.109794	0.000662632
NM_012755	Fyn	FYN proto-oncogene, Src family tyrosine kinase (Fyn), mRNA	1.50247	0.141183	0.000662632
NM_013036	Sstr4	somatostatin receptor 4 (Sstr4), mRNA	1.50237	0.25348	0.0195888
NM_001271344	Lpcat2	lysophosphatidylcholine acyltransferase 2 (Lpcat2), mRNA	1.50117	0.0473874	0.0154165
NM_001105836	Pcgf2	polycomb group ring finger 2 (Pcgf2), mRNA	1.50065	0.266644	0.0031241
NM_001107301	Abhd8	abhydrolase domain containing 8 (Abhd8), mRNA	0.666439	0.0861657	0.000662632
NM_001106321	Lrp5	low density lipoprotein receptor-related protein 5 (Lrp5), mRNA	0.666288	0.105918	0.0156828
NM_001135878	Plxnb3	plexin B3 (Plxnb3), mRNA	0.66622	0.0408847	0.00172622
NM_001107151; NM_001122644	Galnt9	UDP-N-acetyl-alpha-D-galactosamine:polypeptide N-acetylgalactosaminyltransferase 9 (Galnt9), transcript variant B, mRNA; UDP-N-acetyl-alpha-D-galactosamine:polypeptide N-acetylgalactosaminyltransferase 9 (Galnt9), transcript variant A, mRNA	0.665994	0.0951559	0.000662632
NM_001108997	Dock6	dedicator of cytokinesis 6 (Dock6), mRNA	0.665805	0.104023	0.0114404
NM_022632	Slit2	slit homolog 2 (Drosophila) (Slit2), mRNA	0.665747	0.0670749	0.0031241
NM_001170465	Uqcr10	ubiquinol-cytochrome c reductase, complex III subunit X (Uqcr10), mRNA	0.665689	0.0210715	0.0079305
NM_001013199	Cwc27	CWC27 spliceosome-associated protein homolog (S. cerevisiae) (Cwc27), mRNA	0.665669	0.100616	0.0223573
NM_031111	Rps21	ribosomal protein S21 (Rps21), mRNA	0.665417	0.106047	0.00123662
NM_031743	Slc24a2	no definition	0.665396	0.209062	0.000662632
NM_012816	Amacr	alpha-methylacyl-CoA racemase (Amacr), mRNA	0.664773	0.0507678	0.0148486
NM_173105	Aqp11	aquaporin 11 (Aqp11), mRNA	0.664445	0.0903866	0.0313901
NM_001108738	Ilvbl	ilvB (bacterial acetolactate synthase)-like (Ilvbl), mRNA	0.664143	0.0765309	0.0235852
NM_001044269	Tmem196	transmembrane protein 196 (Tmem196), mRNA	0.664072	0.0854334	0.0117403
NM_001033901	Tut1	terminal uridylyl transferase 1, U6 snRNA-specific (Tut1), mRNA	0.663894	0.0461546	0.000662632
NM_001130501	Zfpm2	zinc finger protein, multitype 2 (Zfpm2), mRNA	0.663833	0.0865104	0.0105826
NM_001024776	Hipk4	homeodomain interacting protein kinase 4 (Hipk4), mRNA	0.663617	0.148825	0.00267759
NM_001079884	Galnt18	polypeptide N-acetylgalactosaminyltransferase 18 (Galnt18), mRNA	0.663303	0.0940271	0.00821413
NM_001014190	Tmem246	transmembrane protein 246 (Tmem246), mRNA	0.663232	0.0526648	0.000662632
NM_138515	Cyp2d4	cytochrome P450, family 2, subfamily d, polypeptide 4 (Cyp2d4), mRNA	0.661117	0.0702201	0.014298
NM_001008854	RT1-N2	RT1 class Ib, locus N2 (RT1-N2), mRNA	0.660958	0.0371606	0.0356659
NM_033499	Scrg1	stimulator of chondrogenesis 1 (Scrg1), mRNA	0.66093	0.122612	0.0377707
NM_001106341	Mcee	methylmalonyl CoA epimerase (Mcee), mRNA	0.660787	0.0679492	0.027243
NM_001034136	Mrpl2	mitochondrial ribosomal protein L2 (Mrpl2), mRNA	0.66064	0.0954374	0.00966907
NM_001135757	Fundc2	FUN14 domain containing 2 (Fundc2), mRNA	0.660545	0.0716635	0.0162371
NM_001014246	Fra10ac1	fragile site, folic acid type, rare, fra(10)(q23.3) or fra(10)(q24.2) candidate 1 (Fra10ac1), mRNA	0.660204	0.0481857	0.0246876
NM_130403	Ppp1r14a	protein phosphatase 1, regulatory (inhibitor) subunit 14A (Ppp1r14a), mRNA	0.659872	0.073873	0.0190988
NM_001172151	Cmtm4	CKLF-like MARVEL transmembrane domain containing 4 (Cmtm4), mRNA	0.658865	0.13652	0.00549699
NM_031053	Mlh1	mutL homolog 1, colon cancer, nonpolyposis type 2 (E. coli) (Mlh1), mRNA	0.65844	0.0694821	0.0465402
NM_001105789	Arhgef15	Rho guanine nucleotide exchange factor (GEF) 15 (Arhgef15), mRNA	0.658315	0.0697386	0.0354807
NM_182673	Rnasel	ribonuclease L (2',5'-oligoisoadenylate synthetase-dependent) (Rnasel), mRNA	0.657884	0.123999	0.0188944
NM_001014092	Paqr5	progestin and adipoQ receptor family member V (Paqr5), mRNA	0.657695	0.128925	0.0382977
NM_001108470	Mzf1	myeloid zinc finger 1 (Mzf1), mRNA	0.657115	0.119966	0.000662632
NM_001141935	Atp10a	ATPase, class V, type 10A (Atp10a), mRNA	0.657004	0.0797158	0.00617248
NM_001109405	Pex10	peroxisomal biogenesis factor 10 (Pex10), mRNA	0.656858	0.101566	0.0414294
NM_001134535	Vwa5b2	von Willebrand factor A domain containing 5B2 (Vwa5b2), mRNA	0.656525	0.0673672	0.000662632
NM_001106171	Tox3	TOX high mobility group box family member 3 (Tox3), mRNA	0.656477	0.0989337	0.00722404
NM_001025755	MGC116197	similar to RIKEN cDNA 1700001E04 (MGC116197), mRNA	0.656432	0.133994	0.000662632
NM_001108063	Zfp763	zinc finger protein 763 (Zfp763), mRNA	0.655964	0.0886106	0.00617248
NM_001107239	Adcy1	adenylate cyclase 1 (brain) (Adcy1), mRNA	0.655813	0.066653	0.000662632
NM_145723	Stx17	syntaxin 17 (Stx17), mRNA	0.655386	0.0833001	0.0395719
NM_001007658	Them6	thioesterase superfamily member 6 (Them6), mRNA	0.655338	0.0780761	0.00172622
NM_001271445	Adamts10	no definition	0.655098	0.0844804	0.00172622
NM_001109169	Emx2	empty spiracles homeobox 2 (Emx2), mRNA	0.65419	0.135889	0.00585987
NM_001009670	Abhd14a	abhydrolase domain containing 14A (Abhd14a), mRNA	0.654022	0.0681308	0.022618
NM_019189	Hapln1	hyaluronan and proteoglycan link protein 1 (Hapln1), mRNA	0.653692	0.037829	0.00396067
NM_001191553	Ccdc85a	coiled-coil domain containing 85A (Ccdc85a), mRNA	0.653673	0.109774	0.00172622
NM_031645	Ramp1	receptor (G protein-coupled) activity modifying protein 1 (Ramp1), mRNA	0.652795	0.0902332	0.0031241
NM_001008880	Scn4b	sodium channel, voltage-gated, type IV, beta subunit (Scn4b), mRNA	0.652451	0.272603	0.000662632
NM_001025734	Tada3	transcriptional adaptor 3 (Tada3), mRNA	0.652309	0.0532128	0.000662632
NM_001127655	Coa4	cytochrome c oxidase assembly factor 4 (Coa4), mRNA	0.651797	0.10705	0.0489926
NM_001100784	Gjc2	gap junction protein, gamma 2 (Gjc2), mRNA	0.651471	0.1024	0.000662632
NM_133590	Rab7l1	RAB7, member RAS oncogene family-like 1 (Rab7l1), mRNA	0.651185	0.0928074	0.00354018
NM_001142652	Neurl1b	neuralized E3 ubiquitin protein ligase 1B (Neurl1b), mRNA	0.650151	0.255712	0.00549699
NM_001003711	Jph4	junctophilin 4 (Jph4), mRNA	0.649304	0.162064	0.000662632
NM_001013149	Mesdc1	mesoderm development candidate 1 (Mesdc1), mRNA	0.649294	0.094116	0.00221354
NM_001105737	Tek	TEK tyrosine kinase, endothelial (Tek), mRNA	0.649277	0.0608752	0.000662632
NM_001107587	Slitrk2	SLIT and NTRK-like family, member 2 (Slitrk2), mRNA	0.647717	0.0745722	0.0129302
NM_001106381	Susd2	sushi domain containing 2 (Susd2), mRNA	0.647188	0.0886279	0.00476267
NM_032062	Kalrn	kalirin, RhoGEF kinase (Kalrn), mRNA	0.646966	0.113063	0.000662632
NM_138613	Rnf112	ring finger protein 112 (Rnf112), mRNA	0.646837	0.0824696	0.000662632
NM_001025688	Palmd	palmdelphin (Palmd), mRNA	0.646418	0.0862545	0.00585987
NM_001107277	Lgi3	leucine-rich repeat LGI family, member 3 (Lgi3), mRNA	0.645714	0.0645014	0.000662632
NM_138849	Syt17	no definition	0.644591	0.0524393	0.000662632
NM_001106804	Tmem205	transmembrane protein 205 (Tmem205), mRNA	0.644565	0.0603912	0.014298
NM_030868	Nov	nephroblastoma overexpressed (Nov), mRNA	0.644142	0.161441	0.000662632
NM_001014124	Dnajc28	DnaJ (Hsp40) homolog, subfamily C, member 28 (Dnajc28), mRNA	0.64392	0.0731059	0.0341591
NM_031610	Kcnj3	potassium inwardly-rectifying channel, subfamily J, member 3 (Kcnj3), mRNA	0.643826	0.105107	0.000662632
NM_001007671	Cyb5d2	cytochrome b5 domain containing 2 (Cyb5d2), mRNA	0.643562	0.0899554	0.0404627
NM_001106810	Adamts15	ADAM metallopeptidase with thrombospondin type 1 motif, 15 (Adamts15), mRNA	0.643444	0.0930131	0.026488
NM_001105774	Rpusd1	RNA pseudouridylate synthase domain containing 1 (Rpusd1), mRNA	0.643124	0.098136	0.000662632
NM_012877	Scn2b	sodium channel, voltage-gated, type II, beta subunit (Scn2b), mRNA	0.643012	0.12662	0.000662632
NM_001109243	Eva1a	eva-1 homolog A (Eva1a), mRNA	0.642883	0.120765	0.0377707
NM_001106926	D2hgdh	D-2-hydroxyglutarate dehydrogenase (D2hgdh), mRNA	0.642493	0.0382249	0.0111443
NM_001106769	Apc2	adenomatosis polyposis coli 2 (Apc2), mRNA	0.642354	0.0801365	0.000662632
NR_027366; NR_027367	Rhno1	no definition; no definition	0.641175	0.120153	0.0283978
NM_001044302	Psrc1	proline/serine-rich coiled-coil 1 (Psrc1), mRNA	0.64101	0.118663	0.0216042
NM_001108938	Egflam	EGF-like, fibronectin type III and laminin G domains (Egflam), mRNA	0.640356	0.101939	0.00760315
NM_012739	Adra2a	adrenoceptor alpha 2A (Adra2a), mRNA	0.640062	0.184705	0.00913359
NM_031130	Nr2f1	nuclear receptor subfamily 2, group F, member 1 (Nr2f1), mRNA	0.639796	0.143147	0.000662632
NM_001109065	RGD1563482	similar to hypothetical protein FLJ38663 (RGD1563482), mRNA	0.639058	0.0600676	0.0465402
NM_001107489	Zfp575	zinc finger protein 575 (Zfp575), mRNA	0.638335	0.177571	0.00760315
NM_001106168	Mmp15	matrix metallopeptidase 15 (Mmp15), mRNA	0.637707	0.0764771	0.000662632
NM_001108587	Ccdc34	coiled-coil domain containing 34 (Ccdc34), mRNA	0.637441	0.0782649	0.0498409
NM_001106602	Dguok	deoxyguanosine kinase (Dguok), mRNA	0.637263	0.0882408	0.026488
NM_001100791	Tdrp	testis development related protein (Tdrp), mRNA	0.637123	0.0942353	0.00123662
NM_001113390; NM_053594	Ptprr	protein tyrosine phosphatase, receptor type, R (Ptprr), transcript variant 2, mRNA; protein tyrosine phosphatase, receptor type, R (Ptprr), transcript variant 1, mRNA	0.637059	0.0449753	0.00515619
NM_001106524	Acss1	acyl-CoA synthetase short-chain family member 1 (Acss1), mRNA	0.636827	0.119684	0.000662632
NM_001191811	Sgpp2	sphingosine-1-phosphate phosphatase 2 (Sgpp2), mRNA	0.635957	0.14054	0.0137365
NM_053721	Rasgrf2	no definition	0.635284	0.125973	0.000662632
NM_001127302	Med9	mediator complex subunit 9 (Med9), mRNA	0.635128	0.0695786	0.00549699
NM_001113786	Rbmx2	RNA binding motif protein, X-linked 2 (Rbmx2), mRNA	0.635019	0.0279819	0.0254279
NM_012508	Atp2b2	no definition	0.634459	0.0949535	0.000662632
NM_001108598; NM_001244784	Dusp15	dual specificity phosphatase 15 (Dusp15), transcript variant 1, mRNA; dual specificity phosphatase 15 (Dusp15), transcript variant 2, mRNA	0.634357	0.0744543	0.000662632
NM_053545	Tie1	tyrosine kinase with immunoglobulin-like and EGF-like domains 1 (Tie1), mRNA	0.633595	0.0472757	0.000662632
NM_001031655	Manba	mannosidase, beta A, lysosomal (Manba), mRNA	0.632262	0.054145	0.0043638
NM_001024290	Gal3st3	galactose-3-O-sulfotransferase 3 (Gal3st3), mRNA	0.631999	0.146998	0.000662632
NM_053304	Col1a1	collagen, type I, alpha 1 (Col1a1), mRNA	0.63131	0.263104	0.00123662
NM_001130570	Scrt1	scratch family zinc finger 1 (Scrt1), mRNA	0.631217	0.162361	0.000662632
NM_020087	Notch3	notch 3 (Notch3), mRNA	0.6312	0.0592583	0.000662632
NM_001109430	Lrtm2	leucine-rich repeats and transmembrane domains 2 (Lrtm2), mRNA	0.630489	0.0944514	0.000662632
NM_031334	Cdh1	cadherin 1 (Cdh1), mRNA	0.630049	0.191686	0.0381228
NM_001276472	Hmgcll1	3-hydroxymethyl-3-methylglutaryl-CoA lyase-like 1 (Hmgcll1), mRNA	0.628632	0.0635332	0.000662632
NM_001100990	Rspo3	R-spondin 3 (Rspo3), mRNA	0.628611	0.149123	0.0120601
NM_001107772	Zc3h6	zinc finger CCCH type containing 6 (Zc3h6), mRNA	0.628574	0.127529	0.000662632
NM_001105752	Pop5	processing of precursor 5, ribonuclease P/MRP subunit (S. cerevisiae) (Pop5), mRNA	0.627264	0.112514	0.00617248
NM_001109465	Ddo	D-aspartate oxidase (Ddo), mRNA	0.626998	0.0809716	0.0279331
NM_001130543	Rrm2b	no definition	0.626996	0.0661782	0.0242538
NM_001108940	Bhlhe22	basic helix-loop-helix family, member e22 (Bhlhe22), mRNA	0.626929	0.169005	0.000662632
NM_030875	Scn1a	no definition	0.626403	0.0920467	0.000662632
NM_001107524	Rgma	repulsive guidance molecule family member A (Rgma), mRNA	0.625965	0.070908	0.000662632
NM_001106527	Tspy26	TSPY-like 3 (Tspyl3), mRNA	0.625923	0.0626368	0.00821413
NM_001009620	Tmem204	transmembrane protein 204 (Tmem204), mRNA	0.624366	0.0858642	0.0140361
NM_001197023	RGD1307443	similar to mKIAA0319 protein (RGD1307443), mRNA	0.623431	0.126034	0.000662632
NM_001113422; NM_145775	Nr1d1	nuclear receptor subfamily 1, group D, member 1 (Nr1d1), transcript variant 1, mRNA; nuclear receptor subfamily 1, group D, member 1 (Nr1d1), transcript variant 2, mRNA	0.62312	0.0423533	0.0258207
NM_001025122	RGD1561328	cysteine and histidine rich 1-like (RGD1561328), mRNA	0.621622	0.0892177	0.00651155
NM_001107513	Tmem143	transmembrane protein 143 (Tmem143), mRNA	0.62151	0.0724262	0.00617248
NM_022847	Pgr	progesterone receptor (Pgr), mRNA	0.620943	0.139376	0.0079305
NM_001106989	Sox8	SRY (sex determining region Y)-box 8 (Sox8), mRNA	0.620931	0.0840851	0.000662632
NM_001037351	Tnnc2	troponin C type 2 (fast) (Tnnc2), mRNA	0.62066	0.0760194	0.0178387
NM_001135174	Tomm7	translocase of outer mitochondrial membrane 7 homolog (yeast) (Tomm7), mRNA	0.620619	0.0829855	0.00354018
NM_001107690	Fam189b	family with sequence similarity 189, member B (Fam189b), mRNA	0.619636	0.0665273	0.000662632
NM_001144870	Vstm5	V-set and transmembrane domain containing 5 (Vstm5), mRNA	0.619458	0.0148806	0.00617248
NM_001037789	Ccdc28a	coiled-coil domain containing 28A (Ccdc28a), mRNA	0.619151	0.0240116	0.00396067
NM_181636	Col23a1	collagen, type XXIII, alpha 1 (Col23a1), mRNA	0.61907	0.1426	0.000662632
NM_012970	Kcna2	potassium voltage-gated channel, shaker-related subfamily, member 2 (Kcna2), mRNA	0.616867	0.34026	0.0105826
NM_001107830	Lamc3	no definition	0.616138	0.118638	0.00267759
NM_001107709	Ap4b1	adaptor-related protein complex 4, beta 1 subunit (Ap4b1), mRNA	0.615975	0.0724761	0.0043638
NM_001013980	Cyyr1	cysteine/tyrosine-rich 1 (Cyyr1), mRNA	0.615897	0.0959272	0.00267759
NM_001025010	Nlrx1	NLR family member X1 (Nlrx1), mRNA	0.614719	0.0219576	0.00172622
NM_031338	Camkk2	no definition	0.613037	0.0814612	0.0341591
NM_001105898	Rbm11	RNA binding motif protein 11 (Rbm11), mRNA	0.612905	0.0824037	0.0178387
NM_012914	Atp2a3	ATPase, Ca++ transporting, ubiquitous (Atp2a3), mRNA	0.612566	0.114404	0.0311562
NM_001013977	Aifm3	apoptosis-inducing factor, mitochondrion-associated 3 (Aifm3), nuclear gene encoding mitochondrial protein, mRNA	0.610959	0.0181526	0.000662632
NM_001010961	Tmem17	transmembrane protein 17 (Tmem17), mRNA	0.610792	0.0402428	0.0137365
NM_001127452	RGD1305587	similar to RIKEN cDNA 2010107G23 (RGD1305587), mRNA	0.610677	0.0344923	0.000662632
NM_001107283	Slitrk1	SLIT and NTRK-like family, member 1 (Slitrk1), mRNA	0.610257	0.0872865	0.000662632
NM_001071777	Gpr17	G protein-coupled receptor 17 (Gpr17), mRNA	0.609363	0.136323	0.0193669
NM_001107328	Efnb2	ephrin B2 (Efnb2), mRNA	0.6093	0.136745	0.00172622
NM_001024904	Ccdc71	coiled-coil domain containing 71 (Ccdc71), mRNA	0.60839	0.0675468	0.000662632
NM_001100825; NM_001276433	Hint3	histidine triad nucleotide binding protein 3 (Hint3), transcript variant 1, mRNA; no definition	0.606917	0.114613	0.014298
NM_022678	Zfp238	zinc finger protein 238 (Zfp238), mRNA	0.605519	0.0889612	0.000662632
NM_001108464	Prr18	proline rich 18 (Prr18), mRNA	0.605514	0.142218	0.00966907
NM_001107859	Zfp775	zinc finger protein 775 (Zfp775), mRNA	0.604228	0.0697423	0.00515619
NM_001106585	Lsm8	LSM8 homolog, U6 small nuclear RNA associated (Lsm8), mRNA	0.603474	0.0542753	0.00939181
NM_001191657	Atp13a5	ATPase type 13A5 (Atp13a5), mRNA	0.60327	0.0557519	0.00172622
NM_001126291	Flrt3	fibronectin leucine rich transmembrane protein 3 (Flrt3), mRNA	0.602646	0.11496	0.00123662
NM_001004228	Emcn	endomucin (Emcn), mRNA	0.601043	0.0766865	0.0156828
NM_001191874	Gareml	GRB2 associated, regulator of MAPK1-like (Gareml), mRNA	0.600506	0.0961737	0.00476267
NM_001007721	Emp2	epithelial membrane protein 2 (Emp2), mRNA	0.600437	0.0591483	0.0283978
NM_199113	Popdc2	popeye domain containing 2 (Popdc2), mRNA	0.599822	0.130457	0.045102
NM_001109410	Trappc6a	trafficking protein particle complex 6A (Trappc6a), mRNA	0.59903	0.137121	0.0256454
NM_001108473	Pnmal1	paraneoplastic Ma antigen family-like 1 (Pnmal1), mRNA	0.598309	0.0608267	0.000662632
NM_001106347	Plgrkt	plasminogen receptor, C-terminal lysine transmembrane protein (Plgrkt), mRNA	0.598081	0.0615142	0.0281805
NM_053703	Map2k6	mitogen-activated protein kinase kinase 6 (Map2k6), mRNA	0.595963	0.144046	0.000662632
NM_001106760	Nudt14	nudix (nucleoside diphosphate linked moiety X)-type motif 14 (Nudt14), mRNA	0.595952	0.0876889	0.0407731
NM_001109173	Gpr150	G protein-coupled receptor 150 (Gpr150), mRNA	0.594685	0.142858	0.0407731
NM_053922	Acacb	acetyl-CoA carboxylase beta (Acacb), mRNA	0.594141	0.0720684	0.00172622
NM_080580	Rab3d	RAB3D, member RAS oncogene family (Rab3d), mRNA	0.592615	0.0651373	0.000662632
NM_001107406	Elac1	elaC ribonuclease Z 1 (Elac1), mRNA	0.592476	0.0834917	0.00267759
NM_022800	P2ry12	purinergic receptor P2Y, G-protein coupled, 12 (P2ry12), mRNA	0.591739	0.250265	0.00172622
NM_001127299	Fam84a	family with sequence similarity 84, member A (Fam84a), mRNA	0.590358	0.093686	0.000662632
NM_001143750	Nrarp	Notch-regulated ankyrin repeat protein (Nrarp), mRNA	0.589866	0.0537593	0.00172622
NM_001130554	Card10	caspase recruitment domain family, member 10 (Card10), mRNA	0.589051	0.0838981	0.0334306
NM_001106699	B3galt6	UDP-Gal:betaGal beta 1,3-galactosyltransferase, polypeptide 6 (B3galt6), mRNA	0.587436	0.0821431	0.0111443
NM_012832	Chrna7	cholinergic receptor, nicotinic, alpha 7 (neuronal) (Chrna7), mRNA	0.587373	0.144702	0.00687159
NM_001033687	Ushbp1	Usher syndrome 1C binding protein 1 (Ushbp1), mRNA	0.585441	0.0899264	0.0129302
NM_138841	Gpr26	G protein-coupled receptor 26 (Gpr26), mRNA	0.585358	0.1059	0.000662632
NM_001105868	Ephb3	Eph receptor B3 (Ephb3), mRNA	0.58523	0.0273158	0.000662632
NM_020073	Pth1r	parathyroid hormone 1 receptor (Pth1r), mRNA	0.583827	0.103342	0.0193669
NM_001106180	Enkd1	enkurin domain containing 1 (Enkd1), mRNA	0.583569	0.0481056	0.0388354
NM_001100822	Flt3	no definition	0.583345	0.0328002	0.000662632
NM_022955	Megf6	multiple EGF-like-domains 6 (Megf6), mRNA	0.583336	0.166194	0.0137365
NM_001106387	Lrrtm3	leucine rich repeat transmembrane neuronal 3 (Lrrtm3), mRNA	0.582795	0.0944604	0.000662632
NM_013148	Htr5a	5-hydroxytryptamine (serotonin) receptor 5A, G protein-coupled (Htr5a), mRNA	0.582716	0.0482209	0.00760315
NM_001191804	Tmem151b	transmembrane protein 151B (Tmem151b), mRNA	0.58036	0.0884274	0.000662632
NM_032065	Slc1a6	no definition	0.580097	0.145565	0.0493503
NM_001134513	Tbck	TBC1 domain containing kinase (Tbck), mRNA	0.579959	0.0658382	0.000662632
NM_021770	Olig1	oligodendrocyte transcription factor 1 (Olig1), mRNA	0.579603	0.089877	0.000662632
NM_001108377	Pck2	no definition	0.579447	0.0602829	0.000662632
NM_001009697	Mtfmt	mitochondrial methionyl-tRNA formyltransferase (Mtfmt), mRNA	0.579264	0.0616539	0.00267759
NM_001109212	Uckl1	uridine-cytidine kinase 1-like 1 (Uckl1), mRNA	0.578958	0.0515064	0.000662632
NM_001109286	Bbs10	Bardet-Biedl syndrome 10 (Bbs10), mRNA	0.578389	0.102242	0.00396067
NM_001105725	Ccng2	cyclin G2 (Ccng2), mRNA	0.578366	0.110439	0.000662632
NM_178106	Entpd3	ectonucleoside triphosphate diphosphohydrolase 3 (Entpd3), mRNA	0.578317	0.116681	0.000662632
NM_031587	Pxmp2	peroxisomal membrane protein 2 (Pxmp2), mRNA	0.577163	0.0928815	0.0406461
NM_001109467	Emid1	EMI domain containing 1 (Emid1), mRNA	0.576307	0.0938109	0.000662632
NM_024483	Adra1d	adrenoceptor alpha 1D (Adra1d), mRNA	0.575911	0.0943646	0.000662632
NR_027235	RGD1559747	no definition	0.573409	0.0821347	0.000662632
NM_001170605	LOC362863	no definition	0.572372	0.0945736	0.036372
NM_177425	Csrp2	cysteine and glycine-rich protein 2 (Csrp2), mRNA	0.57201	0.0510484	0.00939181
NM_001025007	RGD1310852	similar to RIKEN cDNA 9130401M01 (RGD1310852), mRNA	0.570809	0.0446573	0.00515619
NM_001170575	Arhgap18	Rho GTPase activating protein 18 (Arhgap18), mRNA	0.570787	0.0781674	0.0079305
NM_013109	Otx1	no definition	0.569398	0.0980778	0.0283978
NM_031778	Kcns3	potassium voltage-gated channel, delayed-rectifier, subfamily S, member 3 (Kcns3), mRNA	0.567232	0.0430751	0.00913359
NM_001004284	Zmynd10	zinc finger, MYND-type containing 10 (Zmynd10), mRNA	0.567005	0.0744007	0.0043638
NM_001191936	Shisa2	shisa family member 2 (Shisa2), mRNA	0.566658	0.10167	0.0491928
NM_022528	Hif3a	hypoxia inducible factor 3, alpha subunit (Hif3a), mRNA	0.564965	0.197601	0.00123662
NM_001108985	Adck1	aarF domain containing kinase 1 (Adck1), mRNA	0.563629	0.0654812	0.000662632
NM_053487	Pex11a	peroxisomal biogenesis factor 11 alpha (Pex11a), mRNA	0.56221	0.136153	0.00172622
NM_001107796	Fam83d	family with sequence similarity 83, member D (Fam83d), mRNA	0.56173	0.128249	0.0186332
NM_001106618	Pex26	peroxisomal biogenesis factor 26 (Pex26), mRNA	0.561052	0.0601872	0.000662632
NM_001105871	Hrasls	HRAS-like suppressor (Hrasls), mRNA	0.558847	0.0923848	0.000662632
NM_172022	Lzts3	leucine zipper, putative tumor suppressor family member 3 (Lzts3), mRNA	0.558221	0.088737	0.000662632
NM_031573	Phkg1	phosphorylase kinase, gamma 1 (Phkg1), mRNA	0.554412	0.0971801	0.0137365
NM_001106669	Oma1	OMA1 zinc metallopeptidase (Oma1), mRNA	0.554255	0.114492	0.045102
NM_181381	Abcg2	ATP-binding cassette, subfamily G (WHITE), member 2 (Abcg2), mRNA	0.551338	0.123138	0.0117403
NM_001107683	Slitrk3	SLIT and NTRK-like family, member 3 (Slitrk3), mRNA	0.550775	0.0622966	0.000662632
NM_001130499	Ttc38	tetratricopeptide repeat domain 38 (Ttc38), mRNA	0.549511	0.0809017	0.0373974
NM_001134618	Ap5s1	adaptor-related protein complex 5, sigma 1 subunit (Ap5s1), mRNA	0.54903	0.089432	0.015129
NM_001101016	Lrrc75b	leucine rich repeat containing 75B (Lrrc75b), mRNA	0.548405	0.0774488	0.015129
NM_012543	Dbp	D site of albumin promoter (albumin D-box) binding protein (Dbp), transcript variant 1, mRNA	0.548351	0.0874062	0.000662632
NM_001134558	Uvssa	UV-stimulated scaffold protein A (Uvssa), mRNA	0.5477	0.0758123	0.00939181
NM_001168631	Cdh10	cadherin 10 (Cdh10), mRNA	0.546242	0.0870928	0.000662632
NM_001106984	Prss22	protease, serine, 22 (Prss22), mRNA	0.544689	0.0920147	0.00123662
NM_001271383	Acot11	acyl-CoA thioesterase 11 (Acot11), mRNA	0.544585	0.0795192	0.00476267
NM_001168630	Cdh9	cadherin 9, type 2, T1-cadherin (Cdh9), mRNA	0.544279	0.126991	0.00172622
NM_001025712	Itm2a	integral membrane protein 2A (Itm2a), mRNA	0.543279	0.0690772	0.000662632
NM_001109308	Vwc2l	von Willebrand factor C domain-containing protein 2-like (Vwc2l), mRNA	0.543206	0.0990286	0.0372008
NM_013161	Pnlip	pancreatic lipase (Pnlip), mRNA	0.543031	0.0520258	0.0498409
NM_001107947	Kank4	KN motif and ankyrin repeat domains 4 (Kank4), mRNA	0.541404	0.0766332	0.00687159
NM_001173972	Itga8	integrin, alpha 8 (Itga8), mRNA	0.541382	0.0749408	0.00549699
NM_001108015	Trib2	tribbles pseudokinase 2 (Trib2), mRNA	0.54086	0.00785764	0.000662632
NM_053388	Gjb6	gap junction protein, beta 6 (Gjb6), mRNA	0.540187	0.0814777	0.000662632
NM_001113789; NM_001143756	Lrrc27	leucine rich repeat containing 27 (Lrrc27), transcript variant 2, mRNA; leucine rich repeat containing 27 (Lrrc27), transcript variant 1, mRNA	0.538873	0.113576	0.0294681
NM_001128152	Rwdd3	RWD domain containing 3 (Rwdd3), mRNA	0.538727	0.0639527	0.0210833
NM_001107902	Sox17	SRY (sex determining region Y)-box 17 (Sox17), mRNA	0.53863	0.120655	0.00123662
NM_001025035	Thnsl1	threonine synthase-like 1 (S. cerevisiae) (Thnsl1), mRNA	0.537011	0.0946322	0.00221354
NM_153310	St18	suppression of tumorigenicity 18 (St18), mRNA	0.535435	0.177194	0.0159275
NM_012665	Syt2	synaptotagmin II (Syt2), mRNA	0.5348	0.167484	0.000662632
NM_001108221	Mdh1b	malate dehydrogenase 1B, NAD (soluble) (Mdh1b), mRNA	0.53386	0.11126	0.0432602
NM_001024340	Mcmdc2	minichromosome maintenance domain containing 2 (Mcmdc2), mRNA	0.533834	0.170719	0.0208735
NM_001002853	P2ry13	purinergic receptor P2Y, G-protein coupled, 13 (P2ry13), mRNA	0.533765	0.138102	0.0200937
NM_012977	Lgals9	lectin, galactoside-binding, soluble, 9 (Lgals9), mRNA	0.533305	0.0608046	0.00123662
NM_001191918	C1qtnf2	C1q and tumor necrosis factor related protein 2 (C1qtnf2), mRNA	0.532909	0.116916	0.0483343
NM_001107179	Lmod1	no definition	0.530665	0.0932017	0.000662632
NM_001108206	Tcte1	t-complex-associated testis expressed 1 (Tcte1), mRNA	0.530552	0.100464	0.000662632
NM_133422	Zfp483	zinc finger protein 483 (Zfp483), mRNA	0.530034	0.182566	0.000662632
NM_001185025	Nubpl	nucleotide binding protein-like (Nubpl), mRNA	0.529378	0.0891765	0.0203436
NM_053536	Klf15	Kruppel-like factor 15 (Klf15), mRNA	0.529083	0.0720939	0.000662632
NM_001109010	Nudt12	nudix (nucleoside diphosphate linked moiety X)-type motif 12 (Nudt12), mRNA	0.529018	0.105678	0.000662632
NM_001025022	Lurap1l	leucine rich adaptor protein 1-like (Lurap1l), mRNA	0.525136	0.0752019	0.0188944
NM_001013084	Akr1b10	aldo-keto reductase family 1, member B10 (aldose reductase) (Akr1b10), mRNA	0.524981	0.115227	0.00172622
NM_001012163	Lims2	LIM and senescent cell antigen like domains 2 (Lims2), mRNA	0.524914	0.126397	0.0195888
NM_031612	Apln	apelin (Apln), mRNA	0.523375	0.0870632	0.000662632
NM_001109320	Amer1	APC membrane recruitment protein 1 (Amer1), mRNA	0.523204	0.186433	0.010001
NM_001012045	Kbtbd6	kelch repeat and BTB (POZ) domain containing 6 (Kbtbd6), mRNA	0.523073	0.123248	0.00396067
NM_213561	Tcf19	transcription factor 19 (Tcf19), mRNA	0.523052	0.10758	0.0485574
NM_001191841	Pnpla1	patatin-like phospholipase domain containing 1 (Pnpla1), mRNA	0.522162	0.165254	0.0445514
NM_133401	Abcb1a	ATP-binding cassette, sub-family B (MDR/TAP), member 1A (Abcb1a), mRNA	0.522066	0.0745323	0.000662632
NM_001107246	Mfsd7	major facilitator superfamily domain containing 7 (Mfsd7), mRNA	0.521534	0.115449	0.0254279
NM_001198583; NM_138546	Grin3a	glutamate receptor, ionotropic, N-methyl-D-aspartate 3A (Grin3a), transcript variant 2, mRNA; no definition	0.520245	0.119492	0.000662632
NM_001107078	Slc7a4	solute carrier family 7, member 4 (Slc7a4), mRNA	0.519369	0.058059	0.000662632
NM_001025155	Lrrc17	leucine rich repeat containing 17 (Lrrc17), mRNA	0.518831	0.113495	0.0200937
NM_080892	Selenbp1	selenium binding protein 1 (Selenbp1), mRNA	0.518411	0.0811631	0.00221354
NM_001128185	Myadml2	myeloid-associated differentiation marker-like 2 (Myadml2), mRNA	0.5177	0.0402333	0.0132388
NM_001100758	Mybpc1	myosin binding protein C, slow type (Mybpc1), mRNA	0.5173	0.102836	0.00888668
NM_031013	Abcc6	ATP-binding cassette, subfamily C (CFTR/MRP), member 6 (Abcc6), mRNA	0.51498	0.0897	0.00617248
NM_057134	Chrd	chordin (Chrd), mRNA	0.513658	0.0271986	0.000662632
NM_203410	Ifi27	interferon, alpha-inducible protein 27 (Ifi27), mRNA	0.513402	0.146317	0.000662632
NM_001108641	Rpusd3	RNA pseudouridylate synthase domain containing 3 (Rpusd3), mRNA	0.513005	0.0215946	0.00172622
NM_022960	Aqp9	aquaporin 9 (Aqp9), mRNA	0.512898	0.0705881	0.0170474
NM_001012068	Uros	uroporphyrinogen III synthase (Uros), mRNA	0.512546	0.144252	0.0114404
NM_182954	Ston1	stonin 1 (Ston1), mRNA	0.511755	0.0700329	0.00687159
NM_001107464	Dact2	dapper, antagonist of beta-catenin, homolog 2 (Xenopus laevis) (Dact2), mRNA	0.511026	0.0763238	0.000662632
NM_001012354	Lrrc57	leucine rich repeat containing 57 (Lrrc57), mRNA	0.509786	0.0378225	0.000662632
NM_001024925	Gpr34	G protein-coupled receptor 34 (Gpr34), mRNA	0.50938	0.0691607	0.0395719
NM_001191839	Trim66	tripartite motif-containing 66 (Trim66), mRNA	0.508722	0.0879955	0.000662632
NM_001109492	B3galt2	UDP-Gal:betaGlcNAc beta 1,3-galactosyltransferase, polypeptide 2 (B3galt2), mRNA	0.507279	0.106279	0.000662632
NM_001108432	Prr16	proline rich 16 (Prr16), mRNA	0.505643	0.0791491	0.000662632
NM_001134635	RGD1566243	similar to protein of unknown function (RGD1566243), mRNA	0.50294	0.115134	0.0395719
NM_053441	Slco1c1	solute carrier organic anion transporter family, member 1c1 (Slco1c1), mRNA	0.502312	0.0999565	0.000662632
NM_001024341	Fam110b	family with sequence similarity 110, member B (Fam110b), mRNA	0.502307	0.0539544	0.000662632
NM_001105826	Tubd1	tubulin, delta 1 (Tubd1), mRNA	0.500849	0.0376967	0.0198534
NM_001109237	Neurod6	neuronal differentiation 6 (Neurod6), mRNA	0.500565	0.109947	0.000662632
NM_001024781	Sox18	SRY (sex determining region Y)-box 18 (Sox18), mRNA	0.499993	0.103565	0.000662632
NM_017090	Gucy1a3	guanylate cyclase 1, soluble, alpha 3 (Gucy1a3), mRNA	0.496715	0.0476098	0.000662632
NM_080884	Cml5	camello-like 5 (Cml5), mRNA	0.496089	0.130443	0.00651155
NM_138506	Adra2c	adrenoceptor alpha 2C (Adra2c), mRNA	0.495717	0.121636	0.000662632
NM_001134596	Oard1	O-acyl-ADP-ribose deacylase 1 (Oard1), mRNA	0.494684	0.101037	0.0170474
NM_001007635	tGap1	GTPase activating protein testicular GAP1 (tGap1), mRNA	0.494359	0.0521757	0.0159275
NM_031329	Ocln	occludin (Ocln), mRNA	0.493749	0.0611947	0.000662632
NM_001100968	Cfap52	WD repeat domain 16 (Wdr16), mRNA	0.489697	0.104025	0.0167728
NM_001012737	Cdh7	cadherin 7, type 2 (Cdh7), mRNA	0.489184	0.0458594	0.000662632
NM_198754	Cmtm8	CKLF-like MARVEL transmembrane domain containing 8 (Cmtm8), mRNA	0.484766	0.149484	0.0249221
NM_001173555	Spag8	sperm associated antigen 8 (Spag8), mRNA	0.484041	0.0691675	0.0430651
NM_001025652	RGD1305420	similar to Nef associated protein 1 (RGD1305420), mRNA	0.481825	0.0564937	0.0290137
NM_001109449	Glyctk	glycerate kinase (Glyctk), mRNA	0.480804	0.0966206	0.00172622
NM_172085	Pou3f2	POU class 3 homeobox 2 (Pou3f2), mRNA	0.473764	0.115912	0.000662632
NM_001108917	Lipt2	lipoyl(octanoyl) transferase 2 (putative) (Lipt2), mRNA	0.47361	0.0863419	0.0449721
NM_078621	Ackr2	atypical chemokine receptor 2 (Ackr2), mRNA	0.470756	0.130029	0.000662632
NM_001191702	Zfhx4	zinc finger homeobox 4 (Zfhx4), mRNA	0.470351	0.0739499	0.000662632
NM_153305	Fzd9	frizzled class receptor 9 (Fzd9), mRNA	0.465951	0.153622	0.000662632
NM_001079712	Kdm4d	lysine (K)-specific demethylase 4D (Kdm4d), mRNA	0.464609	0.0973801	0.00821413
NM_001106249	Siglec5	sialic acid binding Ig-like lectin 5 (Siglec5), mRNA	0.463721	0.0909242	0.000662632
NM_001034078	Cbx8	chromobox homolog 8 (Cbx8), mRNA	0.459345	0.111403	0.0135108
NM_001013230	Selplg	selectin P ligand (Selplg), mRNA	0.458581	0.166072	0.000662632
NM_001107638	Scml4	sex comb on midleg-like 4 (Drosophila) (Scml4), mRNA	0.458423	0.0968394	0.0031241
NM_133315	Slc40a1	solute carrier family 40 (iron-regulated transporter), member 1 (Slc40a1), mRNA	0.458134	0.0341798	0.000662632
NM_001270038	RGD1565367	similar to Solute carrier family 23, member 2 (Sodium-dependent vitamin C transporter 2) (RGD1565367), mRNA	0.45645	0.15842	0.0352777
NM_053954	Kcns1	potassium voltage-gated channel, delayed-rectifier, subfamily S, member 1 (Kcns1), mRNA	0.452895	0.0628538	0.000662632
NM_001191800	Dclk3	doublecortin-like kinase 3 (Dclk3), mRNA	0.449222	0.0979841	0.000662632
NM_012619	Pah	phenylalanine hydroxylase (Pah), mRNA	0.446924	0.151234	0.0240151
NM_001109172	Col13a1	collagen, type XIII, alpha 1 (Col13a1), mRNA	0.445198	0.0890923	0.000662632
NM_001013913	Slc16a4	solute carrier family 16, member 4 (Slc16a4), mRNA	0.44407	0.103126	0.0331869
NM_001271317	Eya4	no definition	0.443148	0.0978905	0.000662632
NM_001025765	Zfp90	zinc finger protein 90 (Zfp90), mRNA	0.442013	0.0409238	0.000662632
NM_001108234	Neu4	sialidase 4 (Neu4), mRNA	0.435882	0.0953133	0.00172622
NM_001044224	Spag5	sperm associated antigen 5 (Spag5), mRNA	0.429086	0.0418877	0.000662632
NM_001013975	Notum	notum pectinacetylesterase homolog (Drosophila) (Notum), mRNA	0.427884	0.112888	0.00354018
NM_001106317	Rassf7	Ras association (RalGDS/AF-6) domain family (N-terminal) member 7 (Rassf7), mRNA	0.426826	0.052991	0.00172622
NM_001137622	Adamts2	ADAM metallopeptidase with thrombospondin type 1 motif, 2 (Adamts2), mRNA	0.423672	0.0958273	0.000662632
NM_001130555	Mei1	meiosis inhibitor 1 (Mei1), mRNA	0.421756	0.190197	0.00549699
NM_001013151	Gna14	guanine nucleotide binding protein, alpha 14 (Gna14), mRNA	0.418509	0.159966	0.00354018
NM_001106750	Flrt2	fibronectin leucine rich transmembrane protein 2 (Flrt2), mRNA	0.413486	0.112371	0.000662632
NM_131906	Slco1a2	solute carrier organic anion transporter family, member 1A2 (Slco1a2), mRNA	0.41169	0.0439546	0.000662632
NM_001017457	Degs2	delta(4)-desaturase, sphingolipid 2 (Degs2), mRNA	0.401163	0.112025	0.000662632
NM_024383	Hes5	hes family bHLH transcription factor 5 (Hes5), mRNA	0.396851	0.0618564	0.000662632
NM_001108106	Plxnb2	plexin B2 (Plxnb2), mRNA	0.390916	0.263511	0.000662632
NM_001005531	Spata32	spermatogenesis associated 32 (Spata32), mRNA	0.390353	0.0933183	0.0186332
NM_001110137; NM_021751	Prom1	no definition; prominin 1 (Prom1), transcript variant 1, mRNA	0.388213	0.0825488	0.000662632
NM_012585	Htr1a	5-hydroxytryptamine (serotonin) receptor 1A, G protein-coupled (Htr1a), mRNA	0.38559	0.0891912	0.000662632
NM_001113357	Npy1r	neuropeptide Y receptor Y1 (Npy1r), mRNA	0.376241	0.0911007	0.000662632
NM_001105762	RGD1565166	similar to MGC45438 protein (RGD1565166), mRNA	0.375955	0.0665168	0.036372
NM_021670	Bmp15	bone morphogenetic protein 15 (Bmp15), mRNA	0.37356	0.100076	0.0394025
NM_001012214	Serpinb6b	serine (or cysteine) peptidase inhibitor, clade B, member 6b (Serpinb6b), mRNA	0.373515	0.0710189	0.0242538
NM_019218	Neurod1	neuronal differentiation 1 (Neurod1), mRNA	0.36555	0.0554207	0.000662632
NM_012869	Npy5r	neuropeptide Y receptor Y5 (Npy5r), mRNA	0.352509	0.0380912	0.000662632
NM_020091	Cym	chymosin (Cym), mRNA	0.343909	0.0930351	0.0249221
NM_001109004	Traip	TRAF-interacting protein (Traip), mRNA	0.331442	0.028145	0.000662632
NM_001108621	Fam180a	family with sequence similarity 180, member A (Fam180a), mRNA	0.300001	0.0636926	0.00966907
NM_021265	Mpp4	no definition	0.291895	0.15583	0.00549699
NM_001077650	Edn3	endothelin 3 (Edn3), mRNA	0.264295	0.124988	0.0178387
NM_001014162	Acsm5	no definition	0.25871	0.132171	0.000662632
NM_001013902	Pdilt	protein disulfide isomerase-like, testis expressed (Pdilt), mRNA	0.189223	0.120651	0.00267759
NM_001109163	Fam111a	family with sequence similarity 111, member A (Fam111a), mRNA	0.145655	0.153584	0.000662632
NM_001108310	Cep131	centrosomal protein 131 (Cep131), mRNA	0.059625	0.0509802	0.000662632
Only those genes that decrease the expression of more than 1.5-fold from the baseline value and whose p-value lower 0.05 were selected for analysis.
Only those genes that increase the expression of more than 1.5-fold from the baseline value and whose p-value lower 0.05 were selected for analysis.
