# Supplementary material for: Synthetic Adrenocorticotropic Peptides Modulate the Expression Pattern of Immune Genes in Rat Brain following the Early Post-Stroke Period
Source: Genes (Basel). 2023 Jun 30;14(7):1382. doi: 10.3390/genes14071382 (PMC10379992; doi:10.3390/genes14071382)
Supplement: Supplementary file 1 [file genes-14-01382-s001.zip › Supplementary Table S4.xlsx]

## Sheet: S4
Table S4. DEGs in IS vs. IR pairwise comparison
RefSeq ID	Gene symbol	Description	Ratio	±SE	Padj
NM_022221	Mmp8	matrix metallopeptidase 8 (Mmp8), mRNA	4.72797	2.59426	0.0132331
NM_053587	S100a9	S100 calcium binding protein A9 (S100a9), mRNA	4.08937	2.23288	0.00554653
NM_001108310	Cep131	centrosomal protein 131 (Cep131), mRNA	3.07833	1.32764	0.00554653
NM_001007612	Ccl7	chemokine (C-C motif) ligand 7 (Ccl7), mRNA	3.04821	1.59271	0.00554653
NM_031512	Il1b	interleukin 1 beta (Il1b), mRNA	2.57259	1.02437	0.0409902
NM_017019	Il1a	interleukin 1 alpha (Il1a), mRNA	2.50816	1.15717	0.0264959
NM_001013861	FAM187A	family with sequence similarity 187, member A (FAM187A), mRNA	2.21005	0.304668	0.00554653
NM_031327	Cyr61	cysteine-rich, angiogenic inducer, 61 (Cyr61), mRNA	2.08483	0.610208	0.00554653
NM_031530	Ccl2	chemokine (C-C motif) ligand 2 (Ccl2), mRNA	2.06915	0.518604	0.00554653
NM_024400	Adamts1	ADAM metallopeptidase with thrombospondin type 1 motif, 1 (Adamts1), mRNA	2.00973	0.362172	0.00554653
NM_001003403	Apold1	apolipoprotein L domain containing 1 (Apold1), mRNA	2.00171	0.493018	0.00554653
NM_153626	Npas4	neuronal PAS domain protein 4 (Npas4), mRNA	1.92002	0.558901	0.00554653
NM_001106637	Gem	GTP binding protein overexpressed in skeletal muscle (Gem), mRNA	1.89791	0.344805	0.00554653
NM_012715	Adm	adrenomedullin (Adm), mRNA	1.81693	0.428202	0.0132331
NM_012587	Ibsp	integrin-binding sialoprotein (Ibsp), mRNA	1.80906	0.529547	0.0132331
NM_134454	Angpt2	angiopoietin 2 (Angpt2), mRNA	1.78375	0.416029	0.00554653
NM_001009541	Ier2	immediate early response 2 (Ier2), mRNA	1.76527	0.29035	0.00554653
NM_001025415	Ch25h	cholesterol 25-hydroxylase (Ch25h), mRNA	1.74711	0.422793	0.0132331
NM_130741	Lcn2	lipocalin 2 (Lcn2), mRNA	1.72236	0.626883	0.0409902
NM_013025	Ccl3	chemokine (C-C motif) ligand 3 (Ccl3), mRNA	1.71152	0.373396	0.00965862
NM_133306	Olr1	oxidized low density lipoprotein (lectin-like) receptor 1 (Olr1), mRNA	1.70594	0.626898	0.0132331
NM_001108279	Bcl6b	B-cell CLL/lymphoma 6, member B (Bcl6b), mRNA	1.69942	0.321481	0.00965862
NM_001170434	Lrrc32	leucine rich repeat containing 32 (Lrrc32), mRNA	1.69464	0.533398	0.00965862
NM_001012042	Xkr6	XK, Kell blood group complex subunit-related family, member 6 (Xkr6), mRNA	1.68378	0.737995	0.00554653
NM_001107095	Nfkbiz	nuclear factor of kappa light polypeptide gene enhancer in B-cells inhibitor, zeta (Nfkbiz), mRNA	1.66739	0.212758	0.0169758
NM_001205304; NM_170789	Cd247	Cd247 molecule (Cd247), transcript variant 2, mRNA; Cd247 molecule (Cd247), transcript variant 1, mRNA	1.66729	0.309894	0.00554653
NM_017259	Btg2	BTG family, member 2 (Btg2), mRNA	1.66656	0.23457	0.00554653
NM_001109334	Rnf225	similar to chromosome 6 open reading frame 148 (RGD1561909), mRNA	1.65149	0.475558	0.00554653
NM_012603	Myc	myelocytomatosis oncogene (Myc), mRNA	1.64613	0.311711	0.0169758
NM_001030025	Upp1	uridine phosphorylase 1 (Upp1), mRNA	1.63995	0.35273	0.00965862
NM_001130573	Maff	v-maf avian musculoaponeurotic fibrosarcoma oncogene homolog F (Maff), mRNA	1.63358	0.294762	0.00554653
NM_031970	Hspb1	heat shock protein B1 (Hspb1), mRNA	1.63223	0.3282	0.00554653
NM_001007738	Tmem252	transmembrane protein 252 (Tmem252), mRNA	1.63109	0.538301	0.0132331
NM_133290	Zfp36	zinc finger protein 36 (Zfp36), mRNA	1.62693	0.248042	0.00554653
NM_001025675	Tubb6	tubulin, beta 6 class V (Tubb6), mRNA	1.61027	0.35534	0.00554653
NM_053565	Socs3	suppressor of cytokine signaling 3 (Socs3), mRNA	1.60831	0.447292	0.00554653
NM_012912	Atf3	activating transcription factor 3 (Atf3), mRNA	1.59675	0.337326	0.0169758
NM_012580	Hmox1	heme oxygenase (decycling) 1 (Hmox1), mRNA	1.58944	0.299962	0.00554653
NM_001034934	Arid5a	AT rich interactive domain 5A (Mrf1 like) (Arid5a), mRNA	1.58886	0.218655	0.00554653
NM_012924	Cd44	Cd44 molecule (Cd44), mRNA	1.58146	0.312527	0.0132331
NM_001005384	Osmr	oncostatin M receptor (Osmr), mRNA	1.56298	0.257312	0.00965862
NM_053383	Cd93	no definition	1.55475	0.296276	0.00965862
NM_021693	Sik1	salt-inducible kinase 1 (Sik1), mRNA	1.55212	0.274955	0.00554653
NM_001177321; NM_017200	Tfpi	tissue factor pathway inhibitor (lipoprotein-associated coagulation inhibitor) (Tfpi), transcript variant 2, mRNA; tissue factor pathway inhibitor (lipoprotein-associated coagulation inhibitor) (Tfpi), transcript variant 1, mRNA	1.54694	0.217029	0.0298773
NM_001009671	Coq10b	coenzyme Q10 homolog B (S. cerevisiae) (Coq10b), mRNA	1.54101	0.198022	0.00554653
NM_133380	Il4r	interleukin 4 receptor (Il4r), mRNA	1.53919	0.303782	0.00965862
NM_001077640	Gadd45g	growth arrest and DNA-damage-inducible, gamma (Gadd45g), mRNA	1.51525	0.424659	0.00965862
NM_001105720	Nfkbia	nuclear factor of kappa light polypeptide gene enhancer in B-cells inhibitor, alpha (Nfkbia), mRNA	1.51088	0.235271	0.00554653
NM_013151	Plat	plasminogen activator, tissue (Plat), mRNA	1.51014	0.227478	0.00554653
NM_012843	Emp1	epithelial membrane protein 1 (Emp1), mRNA	1.50153	0.313549	0.0169758
NM_053769	Dusp1	dual specificity phosphatase 1 (Dusp1), mRNA	1.50088	0.310625	0.00554653
NM_133562	Inpp5j	inositol polyphosphate-5-phosphatase J (Inpp5j), mRNA	0.664542	0.205154	0.00554653
NM_053488	Col5a2	no definition	0.658619	0.209935	0.00965862
NM_001100174	Arx	aristaless related homeobox (Arx), mRNA	0.652107	0.271835	0.0390013
NM_023974	Synpr	synaptoporin (Synpr), mRNA	0.645829	0.109996	0.00554653
NM_017065	Gabrb3	gamma-aminobutyric acid (GABA) A receptor, beta 3 (Gabrb3), mRNA	0.639966	0.146415	0.00554653
NM_001107618	Mdga1	no definition	0.638417	0.215546	0.0361419
NM_080394	Reln	reelin (Reln), mRNA	0.629221	0.169266	0.00554653
NM_019224	Rgs9	regulator of G-protein signaling 9 (Rgs9), mRNA	0.625496	0.221063	0.00965862
NM_001107212	Adamts3	ADAM metallopeptidase with thrombospondin type 1, motif 3 (Adamts3), mRNA	0.615407	0.246238	0.032739
NM_001024339	Tuba8	tubulin, alpha 8 (Tuba8), mRNA	0.614192	0.157244	0.00554653
NM_001191113	Cpne6	copine VI (neuronal) (Cpne6), mRNA	0.607571	0.177772	0.00554653
NM_031091	Rab3b	RAB3B, member RAS oncogene family (Rab3b), mRNA	0.605733	0.158242	0.00554653
NM_001271195	Fstl5	follistatin-like 5 (Fstl5), mRNA	0.605504	0.185207	0.00554653
NM_001106465	Ntng1	netrin G1 (Ntng1), mRNA	0.59768	0.206298	0.00554653
NM_013001	Pax6	paired box 6 (Pax6), mRNA	0.595295	0.198395	0.0202971
NM_173094	Hmgcs2	3-hydroxy-3-methylglutaryl-CoA synthase 2 (mitochondrial) (Hmgcs2), mRNA	0.590369	0.276408	0.0231807
NM_017139	Penk	no definition	0.589036	0.156169	0.00554653
NM_001100531	Dlx1	distal-less homeobox 1 (Dlx1), mRNA	0.57979	0.261581	0.00554653
NM_001145469; NM_144745	Gpsm1	G-protein signaling modulator 1 (Gpsm1), transcript variant 2, mRNA; G-protein signaling modulator 1 (Gpsm1), transcript variant 1, mRNA	0.579124	0.182676	0.00554653
NM_001108892	Sall3	spalt-like transcription factor 3 (Sall3), mRNA	0.5742	0.273815	0.00554653
NM_013117	Col11a1	collagen, type XI, alpha 1 (Col11a1), mRNA	0.572779	0.190898	0.0132331
NM_017336	Ptpro	protein tyrosine phosphatase, receptor type, O (Ptpro), mRNA	0.568197	0.258644	0.00554653
NM_001114330; NM_017011	Grm1	no definition; glutamate receptor, metabotropic 1 (Grm1), transcript variant 1, mRNA	0.567331	0.0992962	0.00554653
NM_001106579	Sema3e	sema domain, immunoglobulin domain (Ig), short basic domain, secreted, (semaphorin) 3E (Sema3e), mRNA	0.558696	0.119231	0.00554653
NM_053887	Map3k1	mitogen activated protein kinase kinase kinase 1 (Map3k1), mRNA	0.528702	0.254212	0.00554653
NM_012547	Drd2	no definition	0.514605	0.298694	0.0132331
NM_001011945	Pcbp3	poly(rC) binding protein 3 (Pcbp3), mRNA	0.508915	0.154773	0.00554653
NM_017142	Adcy8	adenylate cyclase 8 (brain) (Adcy8), mRNA	0.505904	0.162705	0.00554653
NM_016994	C3	complement component 3 (C3), mRNA	0.502696	0.283927	0.00554653
NM_001109485	Syndig1l	synapse differentiation inducing 1-like (Syndig1l), mRNA	0.494599	0.185976	0.0298773
NM_012792	Fmo1	flavin containing monooxygenase 1 (Fmo1), mRNA	0.483611	0.29348	0.00554653
NM_001100527	Frzb	frizzled-related protein (Frzb), mRNA	0.483213	0.22945	0.00554653
NM_001012124	Rpp25	ribonuclease P/MRP 25 subunit (Rpp25), mRNA	0.482152	0.241727	0.00554653
NM_133623	Slc6a13	solute carrier family 6 (neurotransmitter transporter), member 13 (Slc6a13), mRNA	0.479649	0.341485	0.0231807
NM_182816	Amigo2	adhesion molecule with Ig like domain 2 (Amigo2), mRNA	0.477996	0.178021	0.00554653
NM_001126093	Pcp4l1	Purkinje cell protein 4-like 1 (Pcp4l1), mRNA	0.469016	0.193228	0.00554653
NM_001107415	Sall1	spalt-like transcription factor 1 (Sall1), mRNA	0.465806	0.226628	0.00554653
NM_130427	Eya2	EYA transcriptional coactivator and phosphatase 2 (Eya2), mRNA	0.459358	0.304492	0.00554653
NM_001110763	Tmem163	transmembrane protein 163 (Tmem163), mRNA	0.446496	0.156338	0.00554653
NM_022191	Syt6	synaptotagmin VI (Syt6), mRNA	0.430573	0.148906	0.00554653
NM_138893	Myo16	myosin XVI (Myo16), mRNA	0.41922	0.196283	0.00554653
NM_001134702	Meis1	Meis homeobox 1 (Meis1), mRNA	0.401096	0.22386	0.00554653
NM_080693	Cacng5	calcium channel, voltage-dependent, gamma subunit 5 (Cacng5), mRNA	0.395681	0.110621	0.00554653
NM_001037632; NM_181374	Sp7	Sp7 transcription factor (Sp7), transcript variant 1, mRNA; Sp7 transcription factor (Sp7), transcript variant 2, mRNA	0.37475	0.18871	0.00965862
NM_031768	Itgae	integrin, alpha E (Itgae), mRNA	0.366788	0.220698	0.00554653
NM_031666	Syt10	synaptotagmin X (Syt10), mRNA	0.36404	0.143339	0.0202971
NM_001191902	Sp9	trans-acting transcription factor 9 (Sp9), mRNA	0.360525	0.274479	0.00554653
NM_053379	Dcx	doublecortin (Dcx), mRNA	0.346045	0.209442	0.00554653
NM_012943	Dlx5	distal-less homeobox 5 (Dlx5), mRNA	0.337194	0.136248	0.00554653
NM_001109127	Cbln1	cerebellin 1 precursor (Cbln1), mRNA	0.322661	0.114792	0.00554653
NM_001107522	Slc35d3	solute carrier family 35, member D3 (Slc35d3), mRNA	0.32181	0.106165	0.00554653
NM_017238	Vipr2	vasoactive intestinal peptide receptor 2 (Vipr2), mRNA	0.320865	0.17087	0.00554653
NM_001191774	Sp8	Sp8 transcription factor (Sp8), mRNA	0.317419	0.264836	0.00554653
NM_001191746	Dlx2	distal-less homeobox 2 (Dlx2), mRNA	0.309257	0.21212	0.00554653
NM_001107471	Cnot3	CCR4-NOT transcription complex, subunit 3 (Cnot3), mRNA	0.307588	0.100016	0.00554653
NM_022631	Wnt5a	wingless-type MMTV integration site family, member 5A (Wnt5a), mRNA	0.307571	0.180545	0.00554653
NM_021680	Nxph4	neurexophilin 4 (Nxph4), mRNA	0.296076	0.0904091	0.00554653
NM_001109149	Nmb	neuromedin B (Nmb), mRNA	0.286491	0.146389	0.00554653
NM_001004084	RT1-Bb	RT1 class II, locus Bb (RT1-Bb), mRNA	0.286141	0.245219	0.0231807
NM_001008884	RT1-Db1	RT1 class II, locus Db1 (RT1-Db1), mRNA	0.280307	0.216701	0.00554653
NM_053937	Kcnh6	potassium voltage-gated channel, subfamily H (eag-related), member 6 (Kcnh6), mRNA	0.278518	0.137126	0.00554653
NM_053988	Calb2	calbindin 2 (Calb2), mRNA	0.265435	0.150202	0.00554653
NM_001107834	Pbx3	pre-B-cell leukemia homeobox 3 (Pbx3), mRNA	0.253018	0.13891	0.00554653
NM_001014254	Clk2	CDC-like kinase 2 (Clk2), mRNA	0.252737	0.186201	0.00554653
NM_017110	Cartpt	CART prepropeptide (Cartpt), mRNA	0.250552	0.149889	0.00554653
NM_001106784	Lgr5	leucine rich repeat containing G protein coupled receptor 5 (Lgr5), mRNA	0.246637	0.158228	0.00554653
NM_013046	Trh	thyrotropin releasing hormone (Trh), mRNA	0.241836	0.218412	0.00554653
NM_001011937	Doc2g	double C2-like domains, gamma (Doc2g), mRNA	0.235321	0.156904	0.00554653
NM_001109087	Shisa3	shisa family member 3 (Shisa3), mRNA	0.230337	0.170485	0.00554653
NM_001008847	RT1-Da	RT1 class II, locus Da (RT1-Da), mRNA	0.22353	0.176889	0.00554653
NM_012881	Spp1	secreted phosphoprotein 1 (Spp1), mRNA	0.221728	0.180873	0.00554653
NM_013069	Cd74	Cd74 molecule, major histocompatibility complex, class II invariant chain (Cd74), mRNA	0.207819	0.180624	0.00554653
NM_001207022	Shisa8	shisa family member 8 (Shisa8), mRNA	0.199061	0.155079	0.00554653
NM_001008831	RT1-Ba	RT1 class II, locus Ba (RT1-Ba), mRNA	0.193159	0.15949	0.00554653
NM_201561	Scgn	secretagogin, EF-hand calcium binding protein (Scgn), mRNA	0.191574	0.122245	0.00554653
NM_001108885	Klhl14	kelch-like family member 14 (Klhl14), mRNA	0.161289	0.138376	0.00554653
NM_021666	Trdn	triadin (Trdn), mRNA	0.149286	0.10995	0.00554653
NM_053572	Cdhr1	cadherin-related family member 1 (Cdhr1), mRNA	0.14714	0.099482	0.00554653
NM_001001972	Ly6g6e	lymphocyte antigen 6 complex, locus G6E (Ly6g6e), mRNA	0.104389	0.105762	0.00554653
NM_001107043	Tbx21	T-box 21 (Tbx21), mRNA	0.0554496	0.0409091	0.00554653
Only those genes that decrease the expression of more than 1.5-fold from the baseline value and whose p-value lower 0.05 were selected for analysis.
Only those genes that increase the expression of more than 1.5-fold from the baseline value and whose p-value lower 0.05 were selected for analysis.
