# Supplementary material for: Synthetic Adrenocorticotropic Peptides Modulate the Expression Pattern of Immune Genes in Rat Brain following the Early Post-Stroke Period
Source: Genes (Basel). 2023 Jun 30;14(7):1382. doi: 10.3390/genes14071382 (PMC10379992; doi:10.3390/genes14071382)
Supplement: Supplementary file 1 [file genes-14-01382-s001.zip › Supplementary Table S5.xlsx]

## Sheet: Table S3. DEGs in IA vs. IR gro
Table S5. DEGs in IA vs. IR pairwise comparison
RefSeq ID	Gene symbol	Description	Ratio	±SE	Padj
NM_001109163	Fam111a	family with sequence similarity 111, member A (Fam111a), mRNA	16.9933	12.864	0.00261972
NM_001108106	Plxnb2	plexin B2 (Plxnb2), mRNA	2.72608	1.96208	0.00261972
NM_203410	Ifi27	interferon, alpha-inducible protein 27 (Ifi27), mRNA	2.43515	0.770352	0.00261972
NM_001105715	Wnt3	wingless-type MMTV integration site family, member 3 (Wnt3), mRNA	2.42996	1.31753	0.024438
NM_175844	Abra	actin-binding Rho activating protein (Abra), mRNA	2.35618	0.394361	0.0181957
NM_001106519	Ovol2	ovo-like zinc finger 2 (Ovol2), mRNA	2.09599	0.749838	0.00261972
NM_001104527	Prr15	proline rich 15 (Prr15), mRNA	2.06607	0.484036	0.0471414
NM_001107052	Arl4d	ADP-ribosylation factor-like 4D (Arl4d), mRNA	2.04906	0.618279	0.00261972
NM_013413	Rln1	relaxin 1 (Rln1), mRNA	2.04574	0.0640558	0.0282857
NM_001256509	Fosb	FBJ osteosarcoma oncogene B (Fosb), mRNA	2.02515	0.468635	0.00261972
NM_001107110	Cbr3	carbonyl reductase 3 (Cbr3), mRNA	1.99609	0.657676	0.00261972
NM_001033955; NM_001033956; NM_017338	Calca	calcitonin-related polypeptide alpha (Calca), transcript variant 2, mRNA; calcitonin-related polypeptide alpha (Calca), transcript variant 3, mRNA; calcitonin-related polypeptide alpha (Calca), transcript variant 1, mRNA	1.98456	0.684287	0.0387052
NM_019328	Nr4a2	nuclear receptor subfamily 4, group A, member 2 (Nr4a2), mRNA	1.97233	0.53752	0.00261972
NM_053633	Egr2	early growth response 2 (Egr2), mRNA	1.95933	0.42269	0.00261972
NM_019137	Egr4	early growth response 4 (Egr4), mRNA	1.95353	0.728315	0.00261972
NM_022197	Fos	FBJ osteosarcoma oncogene (Fos), mRNA	1.94445	0.339766	0.00261972
NM_133570	Grp	gastrin releasing peptide (Grp), mRNA	1.89078	0.3469	0.00261972
NM_001108548	Rpl22l1	ribosomal protein L22 like 1 (Rpl22l1), mRNA	1.85476	0.232528	0.0133254
NM_016989	Adcyap1	adenylate cyclase activating polypeptide 1 (Adcyap1), mRNA	1.83632	0.604803	0.00261972
NM_001110860; NM_001271101; NM_001271102; NM_001271245; NM_001271246; NM_001271247; NM_001271248; NM_017334	Crem	cAMP responsive element modulator (Crem), transcript variant 3, mRNA; no definition; no definition; no definition; no definition; no definition; no definition; no definition	1.80734	0.26593	0.00261972
NM_022868	Pcdh8	no definition	1.79521	0.530961	0.00261972
NM_001107189	Tnn	tenascin N (Tnn), mRNA	1.77199	0.665484	0.00261972
NM_001109492	B3galt2	UDP-Gal:betaGlcNAc beta 1,3-galactosyltransferase, polypeptide 2 (B3galt2), mRNA	1.76424	0.244289	0.00465
NM_001079890	Gprc5a	G protein-coupled receptor, class C, group 5, member A (Gprc5a), mRNA	1.75864	0.237783	0.0352301
NM_031111	Rps21	ribosomal protein S21 (Rps21), mRNA	1.75276	0.337533	0.00261972
NM_001009671	Coq10b	coenzyme Q10 homolog B (S. cerevisiae) (Coq10b), mRNA	1.74831	0.184333	0.00261972
NM_012686	Vsnl1	visinin-like 1 (Vsnl1), mRNA	1.73258	0.361599	0.00261972
NM_001013146; NM_012954	Fosl2	fos-like antigen 2 (Fosl2), transcript variant 2, mRNA; fos-like antigen 2 (Fosl2), transcript variant 1, mRNA	1.72988	0.336059	0.00261972
NM_012551	Egr1	early growth response 1 (Egr1), mRNA	1.72935	0.315403	0.00261972
NM_001105924	Zbed5	zinc finger, BED-type containing 5 (Zbed5), mRNA	1.72016	0.294852	0.00261972
NM_019242	Ifrd1	interferon-related developmental regulator 1 (Ifrd1), mRNA	1.71563	0.33259	0.00261972
NM_001108113	Csrnp2	cysteine-serine-rich nuclear protein 2 (Csrnp2), mRNA	1.69673	0.501936	0.00261972
NM_001108049	Gpr68	G protein-coupled receptor 68 (Gpr68), mRNA	1.68383	0.326442	0.00261972
NM_032083	Chn1	chimerin 1 (Chn1), mRNA	1.68011	0.354431	0.00261972
NM_001270576; NM_030991	Snap25	synaptosomal-associated protein 25 (Snap25), transcript variant 2, mRNA; synaptosomal-associated protein 25 (Snap25), transcript variant 3, mRNA	1.65705	0.37221	0.00261972
NM_001007735	Sertad1	SERTA domain containing 1 (Sertad1), mRNA	1.65519	0.239265	0.00261972
NM_001108940	Bhlhe22	basic helix-loop-helix family, member e22 (Bhlhe22), mRNA	1.64832	0.494993	0.00261972
NM_013134	Hmgcr	3-hydroxy-3-methylglutaryl-CoA reductase (Hmgcr), mRNA	1.64783	0.193417	0.00261972
NM_001007753	Cyb561d2	cytochrome b561 family, member D2 (Cyb561d2), mRNA	1.6471	0.136231	0.0299597
NM_001106585	Lsm8	LSM8 homolog, U6 small nuclear RNA associated (Lsm8), mRNA	1.64679	0.164345	0.0322612
NM_001270630; NM_001270631; NM_001270632; NM_001270633; NM_001270634; NM_001270635; NM_001270636; NM_001270637; NM_001270638; NM_012513	Bdnf	brain-derived neurotrophic factor (Bdnf), transcript variant 1, mRNA; brain-derived neurotrophic factor (Bdnf), transcript variant 3, mRNA; brain-derived neurotrophic factor (Bdnf), transcript variant 4, mRNA; brain-derived neurotrophic factor (Bdnf), transcript variant 5, mRNA; brain-derived neurotrophic factor (Bdnf), transcript variant 6, mRNA; brain-derived neurotrophic factor (Bdnf), transcr…	1.64522	0.277015	0.00261972
NM_022602	Pim3	Pim-3 proto-oncogene, serine/threonine kinase (Pim3), mRNA	1.64072	0.385408	0.00261972
NM_001173384	Lsm11	LSM11, U7 small nuclear RNA associated (Lsm11), mRNA	1.63776	0.487989	0.00261972
NM_019361	Arc	activity-regulated cytoskeleton-associated protein (Arc), mRNA	1.6375	0.389478	0.00261972
NM_031984	Calb1	calbindin 1 (Calb1), mRNA	1.631	0.182463	0.00261972
NM_020100	Ramp3	receptor (G protein-coupled) activity modifying protein 3 (Ramp3), mRNA	1.6258	0.315387	0.0478559
NM_001107907	Fam46b	family with sequence similarity 46, member B (Fam46b), mRNA	1.62562	0.670607	0.0436092
NM_022674	H2afz	H2A histone family, member Z (H2afz), mRNA	1.61942	0.141096	0.00261972
NM_153626	Npas4	neuronal PAS domain protein 4 (Npas4), mRNA	1.6179	0.655462	0.00261972
NM_022541	Timm8b	translocase of inner mitochondrial membrane 8 homolog b (yeast) (Timm8b), mRNA	1.60942	0.157236	0.00261972
NM_001108206	Tcte1	t-complex-associated testis expressed 1 (Tcte1), mRNA	1.59926	0.230844	0.0159429
NM_024125	Cebpb	CCAAT/enhancer binding protein (C/EBP), beta (Cebpb), mRNA	1.59451	0.662421	0.00261972
NM_001012089	Dusp2	dual specificity phosphatase 2 (Dusp2), mRNA	1.59394	0.398501	0.0436092
NM_145673	Mafk	v-maf avian musculoaponeurotic fibrosarcoma oncogene homolog K (Mafk), mRNA	1.59314	0.424368	0.00261972
NM_001108786	Csrnp1	cysteine-serine-rich nuclear protein 1 (Csrnp1), mRNA	1.58837	0.251422	0.00261972
NM_022224	Pter	phosphotriesterase related (Pter), mRNA	1.58791	0.271222	0.0233645
NM_001108330	Lamtor4	late endosomal/lysosomal adaptor, MAPK and MTOR activator 4 (Lamtor4), mRNA	1.58595	0.0652883	0.0330317
NM_001106159	Stard4	StAR-related lipid transfer (START) domain containing 4 (Stard4), mRNA	1.57842	0.239873	0.00261972
NM_053991	Vip	vasoactive intestinal peptide (Vip), mRNA	1.5784	0.157515	0.00261972
NM_017214	Rgs4	regulator of G-protein signaling 4 (Rgs4), mRNA	1.57597	0.23665	0.00261972
NM_001077640	Gadd45g	growth arrest and DNA-damage-inducible, gamma (Gadd45g), mRNA	1.57503	0.514274	0.00261972
NM_001033072	LOC500959	triosephosphate isomerase (LOC500959), mRNA	1.55472	0.223139	0.0145988
NM_145677	Slc25a25	solute carrier family 25 (mitochondrial carrier, phosphate carrier), member 25 (Slc25a25), mRNA	1.55321	0.254216	0.00261972
NM_001109260	RGD1561849	similar to RIKEN cDNA 3110035E14 (RGD1561849), mRNA	1.55157	0.24233	0.00261972
NM_001077643	Mpc2	mitochondrial pyruvate carrier 2 (Mpc2), mRNA	1.54873	0.163951	0.0227176
NM_031628	Nr4a3	nuclear receptor subfamily 4, group A, member 3 (Nr4a3), mRNA	1.54587	0.339501	0.00261972
NM_001126371	Ndufaf5	NADH dehydrogenase (ubiquinone) complex I, assembly factor 5 (Ndufaf5), mRNA	1.54236	0.144773	0.0159429
NM_001109627	LOC691153	hypothetical protein LOC691153 (LOC691153), mRNA	1.534	0.480013	0.00261972
NM_012953	Fosl1	fos-like antigen 1 (Fosl1), mRNA	1.52975	0.408575	0.0312
NM_001012042	Xkr6	XK, Kell blood group complex subunit-related family, member 6 (Xkr6), mRNA	1.52607	0.48819	0.0312
NM_001126097	Uqcr11	ubiquinol-cytochrome c reductase, complex III subunit XI (Uqcr11), transcript variant 1, mRNA	1.52592	0.163934	0.00261972
NM_001126090	Shfm1	split hand/foot malformation (ectrodactyly) type 1 (Shfm1), mRNA	1.52521	0.14924	0.0159429
NM_001107082	Etv5	ets variant 5 (Etv5), mRNA	1.52443	0.235597	0.00261972
NM_001169145	Acyp2	acylphosphatase 2, muscle type (Acyp2), mRNA	1.52195	0.12521	0.0312
NM_212516	Atp5l	ATP synthase, H+ transporting, mitochondrial Fo complex, subunit G (Atp5l), mRNA	1.51787	0.0982122	0.00261972
NM_024487	Grpel1	GrpE-like 1, mitochondrial (Grpel1), mRNA	1.51242	0.220375	0.00261972
NM_030868	Nov	nephroblastoma overexpressed (Nov), mRNA	1.5124	0.35923	0.00261972
NM_017086	Egr3	early growth response 3 (Egr3), mRNA	1.50727	0.344948	0.00261972
NM_022503	Cox7a2	cytochrome c oxidase subunit VIIa polypeptide 2 (Cox7a2), mRNA	1.5072	0.136161	0.00261972
NM_012952	Fgf9	fibroblast growth factor 9 (Fgf9), mRNA	1.50596	0.144599	0.0312
NM_017091	Pcsk1	proprotein convertase subtilisin/kexin type 1 (Pcsk1), mRNA	1.50559	0.289836	0.00261972
NM_001109403	C1ql3	complement component 1, q subcomponent-like 3 (C1ql3), mRNA	1.50524	0.508268	0.00261972
NM_031629	Psmb4	proteasome (prosome, macropain) subunit, beta type 4 (Psmb4), mRNA	1.50323	0.12219	0.00261972
NM_031642	Klf6	no definition	1.50201	0.153118	0.00261972
NM_053756	Atp5g3	no definition	1.50158	0.185882	0.00261972
NM_001108269	Arhgdig	Rho GDP dissociation inhibitor (GDI) gamma (Arhgdig), mRNA	1.50011	0.367409	0.00465
NM_001270867; NM_053601; NM_181687	Nnat	no definition; neuronatin (Nnat), transcript variant 1, mRNA; neuronatin (Nnat), transcript variant 2, mRNA	0.665674	0.0704283	0.00261972
NM_001100857	RGD1310587	similar to hypothetical protein FLJ14146 (RGD1310587), mRNA	0.664584	0.124483	0.0478559
NM_001107846	Steap2	STEAP family member 2, metalloreductase (Steap2), mRNA	0.663806	0.191305	0.0170975
NM_001025129	Fam107a	family with sequence similarity 107, member A (Fam107a), mRNA	0.661279	0.173783	0.00261972
NM_139103	Cd48	Cd48 molecule (Cd48), mRNA	0.660292	0.121196	0.0192414
NM_012613	Npr1	natriuretic peptide receptor 1 (Npr1), mRNA	0.657982	0.119593	0.0352301
NM_013045	Tnr	tenascin R (Tnr), mRNA	0.655203	0.163331	0.00641379
NM_031140	Vim	vimentin (Vim), mRNA	0.65474	0.171907	0.00261972
NM_001025760	Zkscan1	zinc finger with KRAB and SCAN domains 1 (Zkscan1), mRNA	0.654681	0.16432	0.0387052
NM_134338	Foxc1	forkhead box C1 (Foxc1), mRNA	0.654548	0.206199	0.043
NM_181089	MAST1	microtubule associated serine/threonine kinase 1 (MAST1), mRNA	0.653908	0.219375	0.00936242
NM_022232	Dnajc3	DnaJ (Hsp40) homolog, subfamily C, member 3 (Dnajc3), mRNA	0.652938	0.0669414	0.0170975
NM_013015	Ptgds	prostaglandin D2 synthase (brain) (Ptgds), mRNA	0.649897	0.337667	0.00465
NM_001108555	Lrba	no definition	0.649593	0.161953	0.00465
NM_001047861	Pkn3	protein kinase N3 (Pkn3), mRNA	0.648641	0.0525094	0.00465
NM_001024263	Prkd3	protein kinase D3 (Prkd3), mRNA	0.648571	0.121893	0.0227176
NM_001024997	Ccdc93	coiled-coil domain containing 93 (Ccdc93), mRNA	0.648084	0.0923151	0.0133254
NM_053566	Ptch1	patched 1 (Ptch1), mRNA	0.6464	0.0833264	0.00641379
NM_013066	Map2	microtubule-associated protein 2 (Map2), mRNA	0.645898	0.161769	0.00261972
NM_001134959	Pear1	platelet endothelial aggregation receptor 1 (Pear1), mRNA	0.645231	0.174095	0.0373465
NM_019294	Cacna1e	calcium channel, voltage-dependent, R type, alpha 1E subunit (Cacna1e), mRNA	0.642911	0.0837091	0.0170975
NM_133296	Slc6a20	solute carrier family 6 (proline IMINO transporter), member 20 (Slc6a20), mRNA	0.642299	0.296808	0.0120185
NM_001191686	Spata13	spermatogenesis associated 13 (Spata13), mRNA	0.641643	0.125641	0.00465
NM_053427	Slc17a6	solute carrier family 17 (vesicular glutamate transporter), member 6 (Slc17a6), mRNA	0.640976	0.190785	0.039251
NM_053309	Homer2	homer homolog 2 (Drosophila) (Homer2), mRNA	0.640591	0.226134	0.043
NM_001191671	Edem3	ER degradation enhancer, mannosidase alpha-like 3 (Edem3), mRNA	0.639496	0.211728	0.00936242
NM_030842	Itga7	integrin, alpha 7 (Itga7), mRNA	0.63864	0.0955902	0.00641379
NM_001108838	C1ql1	complement component 1, q subcomponent-like 1 (C1ql1), mRNA	0.638149	0.224347	0.0451901
NM_022866	Slc13a3	solute carrier family 13 (sodium-dependent dicarboxylate transporter), member 3 (Slc13a3), mRNA	0.636444	0.29784	0.0120185
NM_001106572	Olfml2a	olfactomedin-like 2A (Olfml2a), mRNA	0.636405	0.0499706	0.00788693
NM_001100174	Arx	aristaless related homeobox (Arx), mRNA	0.635722	0.258511	0.00788693
NM_001191700	Otud4	OTU deubiquitinase 4 (Otud4), mRNA	0.634443	0.0850497	0.00261972
NM_001108668	Akna	AT-hook transcription factor (Akna), mRNA	0.63267	0.176357	0.00936242
NM_001134615	Slc7a14	solute carrier family 7, member 14 (Slc7a14), mRNA	0.632404	0.138043	0.0181957
NM_022208	Gtf2a1	general transcription factor IIA, 1 (Gtf2a1), mRNA	0.631835	0.139584	0.0380702
NM_001191919	Smcr8	Smith-Magenis syndrome chromosome region, candidate 8 (Smcr8), mRNA	0.630292	0.15922	0.00465
NM_173146	Unc13c	unc-13 homolog C (C. elegans) (Unc13c), mRNA	0.62927	0.064405	0.0253031
NM_001100789	Ptpn13	protein tyrosine phosphatase, non-receptor type 13 (Ptpn13), mRNA	0.626976	0.174672	0.00261972
NM_001107212	Adamts3	ADAM metallopeptidase with thrombospondin type 1, motif 3 (Adamts3), mRNA	0.624081	0.199413	0.0203969
NM_012499	Apc	adenomatous polyposis coli (Apc), mRNA	0.623736	0.158306	0.00261972
NM_053896	Aldh1a2	aldehyde dehydrogenase 1 family, member A2 (Aldh1a2), mRNA	0.623612	0.304168	0.0233645
NM_012939	Ctsh	cathepsin H (Ctsh), mRNA	0.622139	0.128136	0.00261972
NM_001024345	Tpm2	tropomyosin 2, beta (Tpm2), mRNA	0.621204	0.105448	0.0312
NM_001108119	Nckap1l	NCK associated protein 1 like (Nckap1l), mRNA	0.619933	0.166925	0.00641379
NM_013122	Igfbp2	insulin-like growth factor binding protein 2 (Igfbp2), mRNA	0.619614	0.246448	0.00261972
NM_053538	Laptm5	lysosomal protein transmembrane 5 (Laptm5), mRNA	0.618896	0.120499	0.00261972
NM_017012	Grm5	glutamate receptor, metabotropic 5 (Grm5), mRNA	0.618273	0.19789	0.00261972
NM_031822	Ncoa2	nuclear receptor coactivator 2 (Ncoa2), mRNA	0.617364	0.144077	0.00261972
NM_133562	Inpp5j	inositol polyphosphate-5-phosphatase J (Inpp5j), mRNA	0.617103	0.184711	0.00261972
NM_022543	Ccdc80	coiled-coil domain containing 80 (Ccdc80), mRNA	0.617068	0.165692	0.00788693
NM_001034130	Iqub	IQ motif and ubiquitin domain containing (Iqub), mRNA	0.616791	0.161645	0.00465
NM_001134863	Stox2	storkhead box 2 (Stox2), mRNA	0.616252	0.140072	0.00261972
NM_001107892	Lrp6	low density lipoprotein receptor-related protein 6 (Lrp6), mRNA	0.614567	0.145535	0.00788693
NM_001115021	Qk	quaking (Qk), mRNA	0.612938	0.0927216	0.00261972
NM_001107475	Suv420h2	suppressor of variegation 4-20 homolog 2 (Drosophila) (Suv420h2), mRNA	0.612715	0.126148	0.00261972
NM_001012049	Mfap3l	microfibrillar-associated protein 3-like (Mfap3l), mRNA	0.612273	0.182181	0.00261972
NM_022800	P2ry12	purinergic receptor P2Y, G-protein coupled, 12 (P2ry12), mRNA	0.612035	0.32195	0.0387052
NM_001107259	Peli2	pellino E3 ubiquitin protein ligase family member 2 (Peli2), mRNA	0.611677	0.24875	0.0192414
NM_001106465	Ntng1	netrin G1 (Ntng1), mRNA	0.609546	0.211	0.00465
NM_012735	Hk2	hexokinase 2 (Hk2), mRNA	0.609231	0.136064	0.0459299
NM_001191836	Gnal	no definition	0.607142	0.104082	0.00936242
NM_012817	Igfbp5	insulin-like growth factor binding protein 5 (Igfbp5), mRNA	0.606706	0.149448	0.00261972
NM_001281824	Abca8a	ATP-binding cassette, subfamily A (ABC1), member 8a (Abca8a), mRNA	0.605862	0.159197	0.00261972
NM_001024361	LOC501110	similar to Glutathione S-transferase A1 (GTH1) (HA subunit 1) (GST-epsilon) (GSTA1-1) (GST class-alpha) (LOC501110), mRNA	0.603909	0.288833	0.04141
NM_013164	Zeb1	zinc finger E-box binding homeobox 1 (Zeb1), mRNA	0.601353	0.0932219	0.00261972
NM_031613	Tmod2	tropomodulin 2 (Tmod2), mRNA	0.600692	0.158357	0.00261972
NM_001190999	Plekhg1	pleckstrin homology domain containing, family G (with RhoGef domain) member 1 (Plekhg1), mRNA	0.596313	0.0359027	0.0399322
NM_024129	Dcn	decorin (Dcn), mRNA	0.595717	0.174878	0.0459299
NM_031332	Slc22a8	solute carrier family 22 (organic anion transporter), member 8 (Slc22a8), mRNA	0.591334	0.25647	0.0107653
NM_053857	Eif4ebp1	eukaryotic translation initiation factor 4E binding protein 1 (Eif4ebp1), mRNA	0.590296	0.0652049	0.0181957
NM_001134545	Ssc5d	scavenger receptor cysteine rich family, 5 domains (Ssc5d), mRNA	0.58971	0.155493	0.0215722
NM_001276712	Sfrp1	secreted frizzled-related protein 1 (Sfrp1), mRNA	0.588059	0.28554	0.00788693
NM_021702	Atxn3	ataxin 3 (Atxn3), mRNA	0.587451	0.148608	0.00641379
NM_001270961; NM_012532	Cp	no definition; ceruloplasmin (ferroxidase) (Cp), transcript variant 1, mRNA	0.587407	0.233351	0.0337829
NM_001100970	Aebp1	AE binding protein 1 (Aebp1), mRNA	0.587371	0.19692	0.00261972
NM_053473	Ppp1r9a	protein phosphatase 1, regulatory subunit 9A (Ppp1r9a), mRNA	0.587134	0.16524	0.00261972
NM_001191704	Fndc3b	fibronectin type III domain containing 3B (Fndc3b), mRNA	0.584069	0.118199	0.00788693
NM_001105952	Sox13	SRY (sex determining region Y)-box 13 (Sox13), mRNA	0.583154	0.0821127	0.0133254
NM_001191753	Rassf8	Ras association (RalGDS/AF-6) domain family (N-terminal) member 8 (Rassf8), mRNA	0.580944	0.159304	0.0272512
NM_001134837	Trps1	trichorhinophalangeal syndrome I (Trps1), mRNA	0.580898	0.0578915	0.0253031
NM_017323	Nr2c2	nuclear receptor subfamily 2, group C, member 2 (Nr2c2), mRNA	0.580854	0.147851	0.00261972
NM_013001	Pax6	paired box 6 (Pax6), mRNA	0.577874	0.192169	0.0107653
NM_138900	C1s	complement component 1, s subcomponent (C1s), mRNA	0.57462	0.143445	0.00641379
NM_001134555	C1r	no definition	0.573394	0.157854	0.00261972
NM_001012621	Slc13a4	solute carrier family 13 (sodium/sulfate symporter), member 4 (Slc13a4), mRNA	0.572693	0.241153	0.00641379
NM_053314	Kcnj16	potassium inwardly-rectifying channel, subfamily J, member 16 (Kcnj16), mRNA	0.571466	0.219432	0.0215722
NM_012705	Cd4	Cd4 molecule (Cd4), mRNA	0.570944	0.238649	0.0312
NM_001001504	Gtf2ird1	GTF2I repeat domain containing 1 (Gtf2ird1), mRNA	0.57005	0.0791682	0.00261972
NM_012760	Plagl1	pleiomorphic adenoma gene-like 1 (Plagl1), mRNA	0.569421	0.153547	0.00788693
NM_053304	Col1a1	collagen, type I, alpha 1 (Col1a1), mRNA	0.568019	0.319971	0.00261972
NM_031507	Egfr	epidermal growth factor receptor (Egfr), mRNA	0.566208	0.10808	0.0344444
NM_001107662	Phc3	polyhomeotic homolog 3 (Drosophila) (Phc3), mRNA	0.566032	0.139076	0.0272512
NM_001107200	Ptpn14	protein tyrosine phosphatase, non-receptor type 14 (Ptpn14), mRNA	0.565317	0.133343	0.0133254
NM_133422	Zfp483	zinc finger protein 483 (Zfp483), mRNA	0.564274	0.205495	0.00261972
NM_001113335; NM_012653	Slc9a2	solute carrier family 9, subfamily A (NHE2, cation proton antiporter 2), member 2 (Slc9a2), transcript variant 1, mRNA; solute carrier family 9, subfamily A (NHE2, cation proton antiporter 2), member 2 (Slc9a2), transcript variant 2, mRNA	0.561247	0.152533	0.0344444
NM_012547	Drd2	no definition	0.560548	0.306159	0.0203969
NM_022191	Syt6	synaptotagmin VI (Syt6), mRNA	0.559466	0.170667	0.00261972
NM_012546	Drd1	dopamine receptor D1 (Drd1), mRNA	0.553291	0.285041	0.0107653
NM_053488	Col5a2	no definition	0.551557	0.176955	0.00261972
NM_001109127	Cbln1	cerebellin 1 precursor (Cbln1), mRNA	0.54999	0.19164	0.00641379
NM_017139	Penk	no definition	0.549563	0.139075	0.00261972
NM_001002835	Smoc1	SPARC related modular calcium binding 1 (Smoc1), mRNA	0.549241	0.166903	0.0107653
NM_001244933	Nfatc1	no definition	0.549047	0.158827	0.00936242
NM_001008384	Rac2	ras-related C3 botulinum toxin substrate 2 (rho family, small GTP binding protein Rac2) (Rac2), mRNA	0.548128	0.182125	0.0471414
NM_017336	Ptpro	protein tyrosine phosphatase, receptor type, O (Ptpro), mRNA	0.547252	0.24918	0.00261972
NM_012969	Irs1	insulin receptor substrate 1 (Irs1), mRNA	0.546118	0.191631	0.0233645
NM_001109193	Dnajb14	DnaJ (Hsp40) homolog, subfamily B, member 14 (Dnajb14), mRNA	0.546092	0.182964	0.024438
NM_031056	Mmp14	matrix metallopeptidase 14 (membrane-inserted) (Mmp14), mRNA	0.545088	0.139281	0.0120185
NM_173094	Hmgcs2	3-hydroxy-3-methylglutaryl-CoA synthase 2 (mitochondrial) (Hmgcs2), mRNA	0.54293	0.260379	0.00465
NM_001191562	Trpm3	transient receptor potential cation channel, subfamily M, member 3 (Trpm3), mRNA	0.542077	0.200967	0.00261972
NM_001126300	Islr	immunoglobulin superfamily containing leucine-rich repeat (Islr), mRNA	0.541277	0.279154	0.0322612
NM_001108392	Zic2	Zic family member 2 (Zic2), mRNA	0.540595	0.255063	0.00261972
NM_021587	Ltbp1	latent transforming growth factor beta binding protein 1 (Ltbp1), mRNA	0.536189	0.150073	0.00465
NM_001024327	Zfp467	zinc finger protein 467 (Zfp467), mRNA	0.53513	0.178154	0.00261972
NM_001108146	Zc3h12c	zinc finger CCCH type containing 12C (Zc3h12c), mRNA	0.534244	0.174542	0.0299597
NM_019224	Rgs9	regulator of G-protein signaling 9 (Rgs9), mRNA	0.533258	0.181421	0.00261972
NM_001106640	Gpr63	G protein-coupled receptor 63 (Gpr63), mRNA	0.533084	0.147972	0.0471414
NM_001108416	Svil	supervillin (Svil), mRNA	0.531917	0.195244	0.00261972
NM_019363	Aox1	aldehyde oxidase 1 (Aox1), mRNA	0.531715	0.041505	0.00261972
NM_001109887; NM_001109888; NM_001109889; NM_001109890; NM_138507	Ptprc	protein tyrosine phosphatase, receptor type, C (Ptprc), transcript variant 3, mRNA; protein tyrosine phosphatase, receptor type, C (Ptprc), transcript variant 5, mRNA; protein tyrosine phosphatase, receptor type, C (Ptprc), transcript variant 2, mRNA; protein tyrosine phosphatase, receptor type, C (Ptprc), transcript variant 1, mRNA; protein tyrosine phosphatase, receptor type, C (Ptprc), transcr…	0.5312	0.157887	0.00788693
NM_024160	Cyba	cytochrome b-245, alpha polypeptide (Cyba), mRNA	0.530572	0.199004	0.0373465
NM_001100531	Dlx1	distal-less homeobox 1 (Dlx1), mRNA	0.528767	0.24289	0.00261972
NM_001012124	Rpp25	ribonuclease P/MRP 25 subunit (Rpp25), mRNA	0.528528	0.253992	0.00261972
NM_133536	Rab3c	RAB3C, member RAS oncogene family (Rab3c), mRNA	0.521678	0.163551	0.0120185
NM_053917	Inpp4b	inositol polyphosphate-4-phosphatase, type II (Inpp4b), mRNA	0.521056	0.162784	0.0308628
NM_001191963	Synpo2	synaptopodin 2 (Synpo2), mRNA	0.520979	0.0890653	0.00641379
NM_001035233; NM_017215	Slc1a2	no definition; no definition	0.520911	0.168589	0.00261972
NM_001271261	Pxdn	no definition	0.520539	0.141395	0.00261972
NM_001011912	Polm	polymerase (DNA directed), mu (Polm), mRNA	0.520533	0.114002	0.0419011
NM_001139493	Qser1	glutamine and serine rich 1 (Qser1), mRNA	0.519331	0.153739	0.0120185
NM_001271377	Pcdh15	protocadherin 15 (Pcdh15), mRNA	0.519291	0.136331	0.00788693
NM_080778	Nr2f2	nuclear receptor subfamily 2, group F, member 2 (Nr2f2), mRNA	0.517087	0.179125	0.00261972
NM_016994	C3	complement component 3 (C3), mRNA	0.514976	0.391651	0.00261972
NM_013185	Hck	hemopoietic cell kinase (Hck), mRNA	0.513308	0.160935	0.0107653
NM_012740	Th	tyrosine hydroxylase (Th), mRNA	0.511113	0.204746	0.0233645
NM_013180	Itgb4	integrin, beta 4 (Itgb4), mRNA	0.510104	0.221443	0.00261972
NM_001107954	Reck	reversion-inducing-cysteine-rich protein with kazal motifs (Reck), mRNA	0.508284	0.156897	0.00261972
NM_001106877	Rfx2	regulatory factor X, 2 (influences HLA class II expression) (Rfx2), mRNA	0.507629	0.155992	0.0312
NM_001122975	Lrrc55	leucine rich repeat containing 55 (Lrrc55), mRNA	0.503342	0.233995	0.0293014
NM_001108675	Col9a2	collagen, type IX, alpha 2 (Col9a2), mRNA	0.501583	0.162103	0.00465
NM_022617	Mpeg1	macrophage expressed 1 (Mpeg1), mRNA	0.500643	0.0870322	0.00261972
NM_134349	Mgst1	microsomal glutathione S-transferase 1 (Mgst1), mRNA	0.498008	0.0931254	0.00788693
NM_001105713	Prkca	no definition	0.496433	0.165715	0.00261972
NM_001191784	Srgap1	SLIT-ROBO Rho GTPase activating protein 1 (Srgap1), mRNA	0.495838	0.101961	0.00936242
NM_001107405	Mib1	mindbomb E3 ubiquitin protein ligase 1 (Mib1), mRNA	0.495508	0.195303	0.00261972
NM_022677	Zic1	Zic family member 1 (Zic1), mRNA	0.494122	0.285844	0.00261972
NM_001012039	Efemp1	EGF-containing fibulin-like extracellular matrix protein 1 (Efemp1), mRNA	0.493287	0.111749	0.00261972
NM_178095	Abca1	ATP-binding cassette, subfamily A (ABC1), member 1 (Abca1), mRNA	0.490468	0.19036	0.00261972
NM_001145469; NM_144745	Gpsm1	G-protein signaling modulator 1 (Gpsm1), transcript variant 2, mRNA; G-protein signaling modulator 1 (Gpsm1), transcript variant 1, mRNA	0.485964	0.158844	0.00261972
NM_001011945	Pcbp3	poly(rC) binding protein 3 (Pcbp3), mRNA	0.481988	0.151965	0.00261972
NM_001108125	Sesn3	sestrin 3 (Sesn3), mRNA	0.478261	0.168201	0.00261972
NM_080693	Cacng5	calcium channel, voltage-dependent, gamma subunit 5 (Cacng5), mRNA	0.476593	0.1277	0.00261972
NM_001037632; NM_181374	Sp7	Sp7 transcription factor (Sp7), transcript variant 1, mRNA; Sp7 transcription factor (Sp7), transcript variant 2, mRNA	0.475817	0.247108	0.0337829
NM_001039020	Zfp207	zinc finger protein 207 (Zfp207), mRNA	0.470566	0.354888	0.0170975
NM_145682	Filip1	filamin A interacting protein 1 (Filip1), mRNA	0.469996	0.105422	0.00261972
NM_001109273	Tmem51	transmembrane protein 51 (Tmem51), mRNA	0.469657	0.0787472	0.036828
NM_199093	Serping1	serpin peptidase inhibitor, clade G (C1 inhibitor), member 1 (Serping1), mRNA	0.465696	0.197879	0.00261972
NM_053758	Plce1	phospholipase C, epsilon 1 (Plce1), mRNA	0.462005	0.20774	0.00261972
NM_022631	Wnt5a	wingless-type MMTV integration site family, member 5A (Wnt5a), mRNA	0.46071	0.289725	0.0192414
NM_001100527	Frzb	frizzled-related protein (Frzb), mRNA	0.459224	0.217696	0.00261972
NM_214458	Phactr2	phosphatase and actin regulator 2 (Phactr2), mRNA	0.458785	0.1821	0.0362927
NM_022231	Xiap	X-linked inhibitor of apoptosis (Xiap), mRNA	0.455332	0.181054	0.00261972
NM_001195558	Lrrc58	leucine rich repeat containing 58 (Lrrc58), mRNA	0.451635	0.205292	0.00261972
NM_001024751	Sox6	SRY (sex determining region Y)-box 6 (Sox6), mRNA	0.450841	0.0772689	0.0145988
NM_012970	Kcna2	potassium voltage-gated channel, shaker-related subfamily, member 2 (Kcna2), mRNA	0.447522	0.260899	0.00788693
NM_001191969	Fam126a	family with sequence similarity 126, member A (Fam126a), mRNA	0.445285	0.113281	0.00261972
NM_031593	Sv2c	synaptic vesicle glycoprotein 2c (Sv2c), mRNA	0.442132	0.0883333	0.00261972
NM_031666	Syt10	synaptotagmin X (Syt10), mRNA	0.44182	0.152795	0.0436092
NM_012957	Gabrb2	gamma-aminobutyric acid (GABA) A receptor, beta 2 (Gabrb2), mRNA	0.441247	0.200551	0.00261972
NM_022276	Gcnt1	glucosaminyl (N-acetyl) transferase 1, core 2 (Gcnt1), mRNA	0.440114	0.244394	0.0299597
NM_172035	Fzd2	frizzled class receptor 2 (Fzd2), mRNA	0.433219	0.146965	0.00261972
NM_001012460	Sept1	septin 1 (Sept1), mRNA	0.431179	0.057465	0.0312
NM_001013992	Zfp385d	zinc finger protein 385D (Zfp385d), mRNA	0.427631	0.224477	0.00261972
NM_013117	Col11a1	collagen, type XI, alpha 1 (Col11a1), mRNA	0.426569	0.147612	0.00261972
NM_138893	Myo16	myosin XVI (Myo16), mRNA	0.425453	0.207488	0.00261972
NM_139230; NM_139231	Nexn	nexilin (F actin binding protein) (Nexn), transcript variant s, mRNA; nexilin (F actin binding protein) (Nexn), transcript variant b, mRNA	0.420294	0.250435	0.00641379
NM_001270852; NM_001270853; NM_012545	Ddc	dopa decarboxylase (aromatic L-amino acid decarboxylase) (Ddc), transcript variant 3, mRNA; dopa decarboxylase (aromatic L-amino acid decarboxylase) (Ddc), transcript variant 2, mRNA; dopa decarboxylase (aromatic L-amino acid decarboxylase) (Ddc), transcript variant 1, mRNA	0.419749	0.114905	0.0133254
NR_002703	Rmrp	no definition	0.418532	0.149265	0.0133254
NM_053887	Map3k1	mitogen activated protein kinase kinase kinase 1 (Map3k1), mRNA	0.4159	0.186302	0.00261972
NM_001107702	Fcrl2	Fc receptor-like 2 (Fcrl2), mRNA	0.4151	0.169142	0.00261972
NM_001005891	Clec4a3	C-type lectin domain family 4, member A3 (Clec4a3), mRNA	0.414726	0.127114	0.0233645
NM_001107415	Sall1	spalt-like transcription factor 1 (Sall1), mRNA	0.413497	0.216947	0.00261972
NM_053424	Slc4a4	solute carrier family 4, sodium bicarbonate cotransporter, member 4 (Slc4a4), mRNA	0.412444	0.192988	0.00261972
NM_001109149	Nmb	neuromedin B (Nmb), mRNA	0.408141	0.192224	0.0233645
NM_001031638	Cd68	Cd68 molecule (Cd68), mRNA	0.404685	0.301339	0.00936242
NM_001191922	Shisa6	shisa family member 6 (Shisa6), mRNA	0.404222	0.181428	0.00641379
NM_001025693	Cdca7	cell division cycle associated 7 (Cdca7), mRNA	0.399905	0.225639	0.0203969
NM_021856	Clock	clock circadian regulator (Clock), transcript variant 1, mRNA	0.397876	0.14861	0.00261972
NM_017238	Vipr2	vasoactive intestinal peptide receptor 2 (Vipr2), mRNA	0.396956	0.202092	0.00261972
NM_001005540	Ppm1j	protein phosphatase, Mg2+/Mn2+ dependent, 1J (Ppm1j), mRNA	0.393269	0.193384	0.00261972
NM_001109022	Inmt	indolethylamine N-methyltransferase (Inmt), mRNA	0.387885	0.138281	0.0373465
NM_001108892	Sall3	spalt-like transcription factor 3 (Sall3), mRNA	0.383846	0.188362	0.00261972
NM_001008884	RT1-Db1	RT1 class II, locus Db1 (RT1-Db1), mRNA	0.377804	0.321759	0.00261972
NM_001134702	Meis1	Meis homeobox 1 (Meis1), mRNA	0.375598	0.211289	0.00261972
NM_001126093	Pcp4l1	Purkinje cell protein 4-like 1 (Pcp4l1), mRNA	0.373699	0.153583	0.00261972
NM_012792	Fmo1	flavin containing monooxygenase 1 (Fmo1), mRNA	0.373635	0.220913	0.00261972
NM_053937	Kcnh6	potassium voltage-gated channel, subfamily H (eag-related), member 6 (Kcnh6), mRNA	0.367251	0.18218	0.00261972
NM_012676	Tnnt2	troponin T type 2 (cardiac) (Tnnt2), mRNA	0.365008	0.250433	0.00261972
NM_001191902	Sp9	trans-acting transcription factor 9 (Sp9), mRNA	0.359631	0.250337	0.00261972
NM_139101	Alg10	ALG10, alpha-1,2-glucosyltransferase (Alg10), mRNA	0.340822	0.207203	0.00936242
NM_001191856	Bmp7	bone morphogenetic protein 7 (Bmp7), mRNA	0.324718	0.188514	0.00261972
NM_001109485	Syndig1l	synapse differentiation inducing 1-like (Syndig1l), mRNA	0.322616	0.0998334	0.00261972
NM_001108726	Itgb8	integrin, beta 8 (Itgb8), mRNA	0.318618	0.11094	0.0120185
NM_001191774	Sp8	Sp8 transcription factor (Sp8), mRNA	0.306498	0.253553	0.00261972
NM_053379	Dcx	doublecortin (Dcx), mRNA	0.305345	0.193844	0.00261972
NM_001009448	Cdh19	cadherin 19, type 2 (Cdh19), mRNA	0.300936	0.196444	0.00641379
NM_001107522	Slc35d3	solute carrier family 35, member D3 (Slc35d3), mRNA	0.28741	0.100283	0.00261972
NM_053988	Calb2	calbindin 2 (Calb2), mRNA	0.269161	0.150741	0.00261972
NM_001191746	Dlx2	distal-less homeobox 2 (Dlx2), mRNA	0.264366	0.180432	0.00261972
NM_012943	Dlx5	distal-less homeobox 5 (Dlx5), mRNA	0.261391	0.113105	0.00261972
NM_031768	Itgae	integrin, alpha E (Itgae), mRNA	0.256829	0.159732	0.00261972
NM_001008831	RT1-Ba	RT1 class II, locus Ba (RT1-Ba), mRNA	0.255389	0.227126	0.00261972
NM_201561	Scgn	secretagogin, EF-hand calcium binding protein (Scgn), mRNA	0.246618	0.156832	0.00261972
NM_001106784	Lgr5	leucine rich repeat containing G protein coupled receptor 5 (Lgr5), mRNA	0.241302	0.153347	0.00261972
NM_001008847	RT1-Da	RT1 class II, locus Da (RT1-Da), mRNA	0.235977	0.197963	0.00261972
NM_001004084	RT1-Bb	RT1 class II, locus Bb (RT1-Bb), mRNA	0.234312	0.217426	0.0192414
NM_133623	Slc6a13	solute carrier family 6 (neurotransmitter transporter), member 13 (Slc6a13), mRNA	0.233108	0.156927	0.00261972
NM_001271214	Slc17a4	no definition	0.230487	0.165357	0.0233645
NM_130427	Eya2	EYA transcriptional coactivator and phosphatase 2 (Eya2), mRNA	0.218457	0.177112	0.00261972
NM_001014254	Clk2	CDC-like kinase 2 (Clk2), mRNA	0.21685	0.158608	0.00261972
NM_001011937	Doc2g	double C2-like domains, gamma (Doc2g), mRNA	0.199352	0.12008	0.00261972
NM_013069	Cd74	Cd74 molecule, major histocompatibility complex, class II invariant chain (Cd74), mRNA	0.176247	0.157072	0.00261972
NM_001109087	Shisa3	shisa family member 3 (Shisa3), mRNA	0.170915	0.127595	0.00261972
NM_021857	Htr1f	5-hydroxytryptamine (serotonin) receptor 1F, G protein-coupled (Htr1f), mRNA	0.161242	0.0878898	0.04141
NM_001207022	Shisa8	shisa family member 8 (Shisa8), mRNA	0.155646	0.116145	0.00261972
NM_001107834	Pbx3	pre-B-cell leukemia homeobox 3 (Pbx3), mRNA	0.15403	0.0833308	0.00261972
NM_053572	Cdhr1	cadherin-related family member 1 (Cdhr1), mRNA	0.145254	0.0969276	0.00261972
NM_001276440	Krt71	keratin 71 (Krt71), mRNA	0.127046	0.0446356	0.00261972
NM_017110	Cartpt	CART prepropeptide (Cartpt), mRNA	0.119106	0.0766914	0.00261972
NM_021666	Trdn	triadin (Trdn), mRNA	0.0980574	0.0763169	0.00261972
NM_001107043	Tbx21	T-box 21 (Tbx21), mRNA	0.070713	0.0472853	0.00261972
NM_001102381	Nts	neurotensin (Nts), mRNA	0.0623646	0.0325161	0.0497879
NM_013046	Trh	thyrotropin releasing hormone (Trh), mRNA	0.0540658	0.0439444	0.00261972
NM_012881	Spp1	secreted phosphoprotein 1 (Spp1), mRNA	0.0515716	0.0427915	0.00261972
NM_001108885	Klhl14	kelch-like family member 14 (Klhl14), mRNA	0.0458282	0.0392803	0.00788693
NM_001001972	Ly6g6e	lymphocyte antigen 6 complex, locus G6E (Ly6g6e), mRNA	0.025401	0.0267223	0.0497879
Only those genes that decrease the expression of more than 1.5-fold from the baseline value and whose p-value lower 0.05 were selected for analysis.
Only those genes that increase the expression of more than 1.5-fold from the baseline value and whose p-value lower 0.05 were selected for analysis.
