# Supplementary material for: Synthetic Adrenocorticotropic Peptides Modulate the Expression Pattern of Immune Genes in Rat Brain following the Early Post-Stroke Period
Source: Genes (Basel). 2023 Jun 30;14(7):1382. doi: 10.3390/genes14071382 (PMC10379992; doi:10.3390/genes14071382)
Supplement: Supplementary file 1 [file genes-14-01382-s001.zip › Supplementary Table S6.xlsx]

## Sheet: Лист1
Table S6. DEGs in IA vs. IS pairwise comparison
RefSeq ID	Gene symbol	Description	Ratio	±SE	Padj
NM_001109163	Fam111a	family with sequence similarity 111, member A (Fam111a), mRNA	24.0401	18.2872	0.00431641
NM_001104527	Prr15	proline rich 15 (Prr15), mRNA	3.7266	0.650297	0.00247758
NM_001108106	Plxnb2	plexin B2 (Plxnb2), mRNA	3.10532	2.23828	0.00247758
NM_001105715	Wnt3	wingless-type MMTV integration site family, member 3 (Wnt3), mRNA	2.7997	1.64778	0.0072459
NM_203410	Ifi27	interferon, alpha-inducible protein 27 (Ifi27), mRNA	2.63949	0.760695	0.00247758
NM_133570	Grp	gastrin releasing peptide (Grp), mRNA	2.34834	0.249919	0.00247758
NM_017292	Gabrr2	gamma-aminobutyric acid (GABA) A receptor, rho 2 (Gabrr2), mRNA	2.27939	0.636534	0.048652
NM_030850	Bhmt	betaine-homocysteine S-methyltransferase (Bhmt), mRNA	2.19727	0.561035	0.0240217
NM_001107471	Cnot3	CCR4-NOT transcription complex, subunit 3 (Cnot3), mRNA	2.13964	1.32411	0.00247758
NM_001169575	Ppp1r3e	protein phosphatase 1, regulatory subunit 3E (Ppp1r3e), mRNA	2.09997	0.970529	0.0414563
NM_001107907	Fam46b	family with sequence similarity 46, member B (Fam46b), mRNA	2.06599	0.902662	0.00247758
NM_001107110	Cbr3	carbonyl reductase 3 (Cbr3), mRNA	2.02099	0.698969	0.00247758
NM_001107052	Arl4d	ADP-ribosylation factor-like 4D (Arl4d), mRNA	1.9983	0.577957	0.00247758
NM_001109440	Acot4	acyl-CoA thioesterase 4 (Acot4), mRNA	1.92883	0.473783	0.00949857
NM_019137	Egr4	early growth response 4 (Egr4), mRNA	1.92627	0.820918	0.00247758
NM_001256509	Fosb	FBJ osteosarcoma oncogene B (Fosb), mRNA	1.92054	0.35622	0.00247758
NM_001108113	Csrnp2	cysteine-serine-rich nuclear protein 2 (Csrnp2), mRNA	1.90164	0.659782	0.00247758
NM_017086	Egr3	early growth response 3 (Egr3), mRNA	1.87088	0.412032	0.00247758
NM_017130	Neu2	sialidase 2 (Neu2), mRNA	1.8043	0.227666	0.0472398
NM_001108934	Mblac2	metallo-beta-lactamase domain containing 2 (Mblac2), mRNA	1.79818	0.257792	0.0441132
NM_012686	Vsnl1	visinin-like 1 (Vsnl1), mRNA	1.78749	0.398759	0.00247758
NM_001126273	Alkbh2	alkB, alkylation repair homolog 2 (E. coli) (Alkbh2), mRNA	1.77583	0.510447	0.0408403
NM_021658	Hcn4	hyperpolarization activated cyclic nucleotide-gated potassium channel 4 (Hcn4), mRNA	1.74144	0.353371	0.00247758
NM_032083	Chn1	chimerin 1 (Chn1), mRNA	1.72476	0.42293	0.00247758
NM_001107189	Tnn	tenascin N (Tnn), mRNA	1.7037	0.6039	0.00247758
NM_001270576; NM_030991	Snap25	synaptosomal-associated protein 25 (Snap25), transcript variant 2, mRNA; synaptosomal-associated protein 25 (Snap25), transcript variant 3, mRNA	1.70254	0.452214	0.00247758
NM_001106519	Ovol2	ovo-like zinc finger 2 (Ovol2), mRNA	1.69718	0.692597	0.00247758
NM_001109127	Cbln1	cerebellin 1 precursor (Cbln1), mRNA	1.69694	0.206152	0.026686
NM_001109241	Atoh8	atonal homolog 8 (Drosophila) (Atoh8), mRNA	1.69523	0.602978	0.0329187
NM_001108330	Lamtor4	late endosomal/lysosomal adaptor, MAPK and MTOR activator 4 (Lamtor4), mRNA	1.68683	0.211059	0.0072459
NM_001109465	Ddo	D-aspartate oxidase (Ddo), mRNA	1.68583	0.355288	0.0392925
NM_017105	Bmp3	bone morphogenetic protein 3 (Bmp3), mRNA	1.67443	0.373323	0.00602727
NM_012568	Glra2	glycine receptor, alpha 2 (Glra2), mRNA	1.67254	0.359767	0.0174605
NM_001107857	Ephb6	Eph receptor B6 (Ephb6), mRNA	1.67211	0.309107	0.00247758
NM_001004282	Tmem178a	transmembrane protein 178A (Tmem178a), mRNA	1.66355	0.194514	0.00247758
NM_001130575	Rspo2	R-spondin 2 (Rspo2), mRNA	1.66119	0.1153	0.00247758
NM_001110763	Tmem163	transmembrane protein 163 (Tmem163), mRNA	1.65863	0.298393	0.00431641
NM_001106159	Stard4	StAR-related lipid transfer (START) domain containing 4 (Stard4), mRNA	1.65353	0.236618	0.00247758
NM_001013146; NM_012954	Fosl2	fos-like antigen 2 (Fosl2), transcript variant 2, mRNA; fos-like antigen 2 (Fosl2), transcript variant 1, mRNA	1.64087	0.240093	0.00247758
NM_001126268	Tigd5	tigger transposable element derived 5 (Tigd5), mRNA	1.63391	0.441808	0.0441132
NM_001002830	Rasl11b	RAS-like family 11 member B (Rasl11b), mRNA	1.63244	0.190613	0.00247758
NM_016989	Adcyap1	adenylate cyclase activating polypeptide 1 (Adcyap1), mRNA	1.62735	0.616544	0.00247758
NM_030868	Nov	nephroblastoma overexpressed (Nov), mRNA	1.62165	0.297224	0.00247758
NM_001107995	Phf13	PHD finger protein 13 (Phf13), mRNA	1.61725	0.26693	0.00247758
NM_022292	Kcnk12	potassium channel, subfamily K, member 12 (Kcnk12), mRNA	1.61701	0.512004	0.00247758
NM_022602	Pim3	Pim-3 proto-oncogene, serine/threonine kinase (Pim3), mRNA	1.60617	0.406131	0.00247758
NM_001107251	Fezf2	Fez family zinc finger 2 (Fezf2), mRNA	1.60531	0.454894	0.00247758
NM_001106392	Hs3st5	heparan sulfate (glucosamine) 3-O-sulfotransferase 5 (Hs3st5), mRNA	1.59905	0.438586	0.0374435
NM_019242	Ifrd1	interferon-related developmental regulator 1 (Ifrd1), mRNA	1.59822	0.334182	0.00247758
NM_001033079	Slc6a17	solute carrier family 6 (neutral amino acid transporter), member 17 (Slc6a17), mRNA	1.58389	0.378444	0.00247758
NM_001270630; NM_001270631; NM_001270632; NM_001270633; NM_001270634; NM_001270635; NM_001270636; NM_001270637; NM_001270638; NM_012513	Bdnf	brain-derived neurotrophic factor (Bdnf), transcript variant 1, mRNA; brain-derived neurotrophic factor (Bdnf), transcript variant 3, mRNA; brain-derived neurotrophic factor (Bdnf), transcript variant 4, mRNA; brain-derived neurotrophic factor (Bdnf), transcript variant 5, mRNA; brain-derived neurotrophic factor (Bdnf), transcript variant 6, mRNA; brain-derived neurotrophic factor (Bdnf), transcr…	1.58285	0.202903	0.00247758
NM_013165	Cckbr	cholecystokinin B receptor (Cckbr), mRNA	1.57906	0.149091	0.00247758
NM_001109285	C2cd4c	C2 calcium-dependent domain containing 4C (C2cd4c), mRNA	1.57744	0.404013	0.00431641
NM_001109260	RGD1561849	similar to RIKEN cDNA 3110035E14 (RGD1561849), mRNA	1.57217	0.139881	0.00247758
NM_017091	Pcsk1	proprotein convertase subtilisin/kexin type 1 (Pcsk1), mRNA	1.57022	0.200942	0.00247758
NM_012701	Adrb1	adrenoceptor beta 1 (Adrb1), mRNA	1.56805	0.482247	0.00431641
NM_001110055	RGD1564664	no definition	1.56128	0.495985	0.00247758
NM_001107082	Etv5	ets variant 5 (Etv5), mRNA	1.56003	0.214645	0.00247758
NM_001106009	Ldb2	LIM domain binding 2 (Ldb2), mRNA	1.55255	0.306577	0.00247758
NM_001109492	B3galt2	UDP-Gal:betaGlcNAc beta 1,3-galactosyltransferase, polypeptide 2 (B3galt2), mRNA	1.55072	0.328394	0.0312043
NM_022868	Pcdh8	no definition	1.55053	0.649641	0.00247758
NM_001034199	Nptx2	neuronal pentraxin II (Nptx2), mRNA	1.54972	0.594024	0.00247758
NM_001006995	Acat2	acetyl-CoA acetyltransferase 2 (Acat2), mRNA	1.54798	0.062411	0.00247758
NM_053633	Egr2	early growth response 2 (Egr2), mRNA	1.54556	0.326659	0.00247758
NM_013134	Hmgcr	3-hydroxy-3-methylglutaryl-CoA reductase (Hmgcr), mRNA	1.54547	0.12478	0.00247758
NM_001173384	Lsm11	LSM11, U7 small nuclear RNA associated (Lsm11), mRNA	1.54149	0.510722	0.00837121
NM_053442	Slc7a8	solute carrier family 7 (amino acid transporter light chain, L system), member 8 (Slc7a8), mRNA	1.54013	0.310774	0.00247758
NM_021679	Nxph3	neurexophilin 3 (Nxph3), mRNA	1.53993	0.33293	0.00247758
NM_021697	Kcnv1	potassium channel, subfamily V, member 1 (Kcnv1), mRNA	1.53866	0.164557	0.00247758
NM_001106061	Arhgef3	Rho guanine nucleotide exchange factor (GEF) 3 (Arhgef3), mRNA	1.53826	0.134673	0.00247758
NM_001024909	Ccdc184	coiled-coil domain containing 184 (Ccdc184), mRNA	1.53692	0.293655	0.0072459
NM_001109018	Rab9b	RAB9B, member RAS oncogene family (Rab9b), mRNA	1.53194	0.26763	0.00247758
NM_001109358	Sesn2	sestrin 2 (Sesn2), mRNA	1.53169	0.377702	0.00247758
NM_019328	Nr4a2	nuclear receptor subfamily 4, group A, member 2 (Nr4a2), mRNA	1.53107	0.290746	0.00247758
NM_138894	Grasp	GRP1 (general receptor for phosphoinositides 1)-associated scaffold protein (Grasp), mRNA	1.52854	0.551388	0.00247758
NM_031062	Mvd	mevalonate (diphospho) decarboxylase (Mvd), mRNA	1.52769	0.450761	0.00247758
NM_033376	Kcnk3	potassium channel, subfamily K, member 3 (Kcnk3), mRNA	1.52568	0.510658	0.0072459
NM_001107401	Nol4	nucleolar protein 4 (Nol4), mRNA	1.52397	0.288168	0.00247758
NM_053741	Rap2a	RAS related protein 2a (Rap2a), mRNA	1.52087	0.356521	0.0398629
NM_172321	Slc6a15	solute carrier family 6 (neutral amino acid transporter), member 15 (Slc6a15), mRNA	1.5188	0.291123	0.00247758
NM_023099	Gpr27	G protein-coupled receptor 27 (Gpr27), mRNA	1.51803	0.613948	0.0406365
NM_001106985	Syngr3	synaptogyrin 3 (Syngr3), mRNA	1.51149	0.3316	0.00247758
NM_001271104	Foxp2	forkhead box P2 (Foxp2), mRNA	1.51019	0.303338	0.0495072
NM_001031845	Sprn	shadow of prion protein homolog (zebrafish) (Sprn), mRNA	1.50857	0.318278	0.0329187
NM_017214	Rgs4	regulator of G-protein signaling 4 (Rgs4), mRNA	1.50816	0.202358	0.00247758
NM_001108049	Gpr68	G protein-coupled receptor 68 (Gpr68), mRNA	1.50426	0.189156	0.00247758
NM_017025	Ldha	lactate dehydrogenase A (Ldha), mRNA	1.50027	0.147798	0.00247758
NM_001108892	Sall3	spalt-like transcription factor 3 (Sall3), mRNA	0.665729	0.131853	0.0423856
NM_001105960	Swt1	Swt1 RNA endoribonuclease homolog (S. cerevisiae) (Swt1), mRNA	0.665629	0.110471	0.0274291
NM_001107197	Igsf9	immunoglobulin superfamily, member 9 (Igsf9), mRNA	0.663592	0.232264	0.00837121
NM_001271261	Pxdn	no definition	0.66349	0.0888765	0.026686
NM_001191862	Flnc	filamin C, gamma (Flnc), mRNA	0.663384	0.0996449	0.00247758
NM_001106624	Dusp16	dual specificity phosphatase 16 (Dusp16), mRNA	0.663326	0.122687	0.0298145
NM_001008349	Nfkb2	nuclear factor of kappa light polypeptide gene enhancer in B-cells 2, p49/p100 (Nfkb2), mRNA	0.66316	0.164814	0.0221
NM_001107892	Lrp6	low density lipoprotein receptor-related protein 6 (Lrp6), mRNA	0.663084	0.158008	0.0156368
NM_053936	Lpar1	lysophosphatidic acid receptor 1 (Lpar1), mRNA	0.662138	0.123232	0.00247758
NM_001109422	Bcl3	B-cell CLL/lymphoma 3 (Bcl3), mRNA	0.661927	0.0979063	0.0351747
NM_001008562	Lmcd1	LIM and cysteine-rich domains 1 (Lmcd1), mRNA	0.660784	0.104803	0.0423856
NM_145670	Bcas1	breast carcinoma amplified sequence 1 (Bcas1), mRNA	0.659152	0.146725	0.00247758
NM_001134523	Plekhn1	pleckstrin homology domain containing, family N member 1 (Plekhn1), mRNA	0.658998	0.100399	0.026686
NM_001012044	Lcp1	lymphocyte cytosolic protein 1 (Lcp1), mRNA	0.658634	0.0498629	0.0072459
NM_001107760	Dll4	delta-like 4 (Drosophila) (Dll4), mRNA	0.658541	0.129059	0.0484531
NM_080581	Abcc3	ATP-binding cassette, subfamily C (CFTR/MRP), member 3 (Abcc3), mRNA	0.658166	0.128671	0.0428983
NM_001109096	Gpr75	G protein-coupled receptor 75 (Gpr75), mRNA	0.656842	0.116627	0.047688
NM_001191704	Fndc3b	fibronectin type III domain containing 3B (Fndc3b), mRNA	0.656681	0.10819	0.0374435
NM_001134615	Slc7a14	solute carrier family 7, member 14 (Slc7a14), mRNA	0.656029	0.215227	0.02125
NM_001127547	Fbln1	fibulin 1 (Fbln1), mRNA	0.655766	0.124197	0.00431641
NM_031825	Fbn1	fibrillin 1 (Fbn1), mRNA	0.655502	0.187564	0.0105959
NM_053383	Cd93	no definition	0.655492	0.112185	0.00247758
NM_012807	Smo	smoothened, frizzled class receptor (Smo), mRNA	0.655285	0.061606	0.0414563
NM_053734	Ncf1	neutrophil cytosolic factor 1 (Ncf1), mRNA	0.654673	0.152019	0.0345853
NM_013091	Tnfrsf1a	tumor necrosis factor receptor superfamily, member 1a (Tnfrsf1a), mRNA	0.654209	0.141593	0.00247758
NM_053857	Eif4ebp1	eukaryotic translation initiation factor 4E binding protein 1 (Eif4ebp1), mRNA	0.653921	0.0577159	0.0408403
NM_012778	Aqp1	aquaporin 1 (Aqp1), mRNA	0.653375	0.386985	0.044487
NM_001137633	Tnfaip2	tumor necrosis factor, alpha-induced protein 2 (Tnfaip2), mRNA	0.652236	0.112751	0.044855
NM_012598	Lpl	lipoprotein lipase (Lpl), mRNA	0.651691	0.0925365	0.0072459
NM_001001504	Gtf2ird1	GTF2I repeat domain containing 1 (Gtf2ird1), mRNA	0.651033	0.0654021	0.0072459
NM_022232	Dnajc3	DnaJ (Hsp40) homolog, subfamily C, member 3 (Dnajc3), mRNA	0.650452	0.0537138	0.0072459
NM_012870	Tnfrsf11b	tumor necrosis factor receptor superfamily, member 11b (Tnfrsf11b), mRNA	0.649886	0.0381201	0.00837121
NM_001108015	Trib2	tribbles pseudokinase 2 (Trib2), mRNA	0.64983	0.0925244	0.0147871
NM_001099503	Vom2r52	no definition	0.64779	0.066171	0.00247758
NM_139110	Gpr116	G protein-coupled receptor 116 (Gpr116), mRNA	0.647564	0.101327	0.00247758
NM_001109509	Gpr84	G protein-coupled receptor 84 (Gpr84), mRNA	0.647362	0.217125	0.0345853
NM_012603	Myc	myelocytomatosis oncogene (Myc), mRNA	0.644579	0.12521	0.00602727
NM_023981	Csf1	colony stimulating factor 1 (macrophage) (Csf1), mRNA	0.644566	0.0683038	0.00247758
NM_199093	Serping1	serpin peptidase inhibitor, clade G (C1 inhibitor), member 1 (Serping1), mRNA	0.644398	0.172287	0.00837121
NM_001033653; NM_057103	Akap12	A kinase (PRKA) anchor protein 12 (Akap12), transcript variant 2, mRNA; A kinase (PRKA) anchor protein 12 (Akap12), transcript variant 1, mRNA	0.644164	0.0761701	0.00247758
NM_001011936	Bag3	Bcl2-associated athanogene 3 (Bag3), mRNA	0.644118	0.110104	0.00247758
NM_001013119	Gna13	guanine nucleotide binding protein (G protein), alpha 13 (Gna13), mRNA	0.644071	0.0924111	0.0188486
NM_030863	Msn	moesin (Msn), mRNA	0.643647	0.0862229	0.00431641
NM_001107022	Scarf1	scavenger receptor class F, member 1 (Scarf1), mRNA	0.643587	0.107482	0.0274291
NM_145789	Il13ra1	interleukin 13 receptor, alpha 1 (Il13ra1), mRNA	0.643533	0.119002	0.0138125
NM_001108076	Myo1f	myosin IF (Myo1f), mRNA	0.642673	0.273305	0.0498694
NM_001100970	Aebp1	AE binding protein 1 (Aebp1), mRNA	0.642202	0.180621	0.00247758
NM_001108009	Rasgrp3	RAS guanyl releasing protein 3 (calcium and DAG-regulated) (Rasgrp3), mRNA	0.642162	0.123654	0.0126849
NM_001191659	Parp14	poly (ADP-ribose) polymerase family, member 14 (Parp14), mRNA	0.641448	0.0612963	0.0118499
NM_001106637	Gem	GTP binding protein overexpressed in skeletal muscle (Gem), mRNA	0.641389	0.168112	0.0105959
NM_022251	Enpep	no definition	0.641289	0.122292	0.0235106
NM_001100789	Ptpn13	protein tyrosine phosphatase, non-receptor type 13 (Ptpn13), mRNA	0.640871	0.0809022	0.00247758
NM_031123	Stc1	stanniocalcin 1 (Stc1), mRNA	0.639842	0.109067	0.048652
NM_023959	Adamts4	ADAM metallopeptidase with thrombospondin type 1 motif, 4 (Adamts4), mRNA	0.639355	0.0620988	0.00247758
NM_001130536	Fzd6	frizzled class receptor 6 (Fzd6), mRNA	0.63619	0.061782	0.0374435
NM_001276712	Sfrp1	secreted frizzled-related protein 1 (Sfrp1), mRNA	0.63616	0.281324	0.02125
NM_022526	Dap	death-associated protein (Dap), mRNA	0.636104	0.0996398	0.0221
NM_012580	Hmox1	heme oxygenase (decycling) 1 (Hmox1), mRNA	0.635647	0.127948	0.00247758
NM_053520	Elf1	E74-like factor 1 (Elf1), mRNA	0.634657	0.0893456	0.0345853
NM_001025721	Colec12	collectin sub-family member 12 (Colec12), mRNA	0.634622	0.293369	0.0258829
NM_023987	Birc3	baculoviral IAP repeat-containing 3 (Birc3), mRNA	0.633965	0.174309	0.0389427
NM_001195558	Lrrc58	leucine rich repeat containing 58 (Lrrc58), mRNA	0.631824	0.131938	0.0258829
NM_001107350	Ripk1	receptor (TNFRSF)-interacting serine-threonine kinase 1 (Ripk1), mRNA	0.630749	0.0631794	0.00247758
NM_022673	Mecp2	methyl CpG binding protein 2 (Mecp2), mRNA	0.629645	0.137695	0.0292278
NM_001007144	Plin2	perilipin 2 (Plin2), mRNA	0.6295	0.0856149	0.00431641
NM_001025420	Lsp1	no definition	0.629083	0.103926	0.0401961
NM_024159	Dab2	disabled 2, mitogen-responsive phosphoprotein (Dab2), mRNA	0.628349	0.192476	0.00247758
NM_001191951	Ahnak	no definition	0.627831	0.115462	0.00247758
NM_031132	Tgfbr2	transforming growth factor, beta receptor 2 (Tgfbr2), mRNA	0.627609	0.202415	0.00837121
NM_017173	Serpinh1	serpin peptidase inhibitor, clade H (heat shock protein 47), member 1, (collagen binding protein 1) (Serpinh1), mRNA	0.626831	0.144694	0.00247758
NM_013040	Abcc9	no definition	0.626324	0.117795	0.00247758
NM_001115021	Qk	quaking (Qk), mRNA	0.626192	0.0705928	0.00247758
NM_133306	Olr1	oxidized low density lipoprotein (lectin-like) receptor 1 (Olr1), mRNA	0.625724	0.230181	0.00949857
NM_012802	Pdgfra	platelet derived growth factor receptor, alpha polypeptide (Pdgfra), mRNA	0.625368	0.159439	0.00247758
NM_001029924	Stra6	stimulated by retinoic acid 6 (Stra6), mRNA	0.624879	0.127605	0.00949857
NM_001012164	Cd97	CD97 molecule (Cd97), mRNA	0.623847	0.0681953	0.00837121
NM_012760	Plagl1	pleiomorphic adenoma gene-like 1 (Plagl1), mRNA	0.622691	0.115566	0.0188486
NM_001105952	Sox13	SRY (sex determining region Y)-box 13 (Sox13), mRNA	0.622152	0.0556184	0.0221
NM_022667	Slco2a1	solute carrier organic anion transporter family, member 2a1 (Slco2a1), mRNA	0.6208	0.176419	0.0351747
NM_013045	Tnr	tenascin R (Tnr), mRNA	0.620677	0.257208	0.00431641
NM_017080	Hsd11b1	hydroxysteroid 11-beta dehydrogenase 1 (Hsd11b1), mRNA	0.619739	0.0728035	0.00247758
NM_021583	Ptges	prostaglandin E synthase (Ptges), mRNA	0.616912	0.219539	0.00949857
NM_138524	A3galt2	alpha 1,3-galactosyltransferase 2 (A3galt2), mRNA	0.615497	0.105678	0.0401961
NM_001108531	Bicc1	BicC family RNA binding protein 1 (Bicc1), mRNA	0.615337	0.140465	0.0240217
NM_001271143	S1pr3	sphingosine-1-phosphate receptor 3 (S1pr3), mRNA	0.615264	0.120107	0.00247758
NM_001107865	Tcf7l1	transcription factor 7-like 1 (T-cell specific, HMG-box) (Tcf7l1), mRNA	0.615179	0.0964746	0.0205052
NM_199115	Angptl4	angiopoietin-like 4 (Angptl4), mRNA	0.614814	0.170493	0.00247758
NM_012550	Ednra	endothelin receptor type A (Ednra), mRNA	0.614794	0.0828566	0.026686
NM_001009405	Arhgap29	Rho GTPase activating protein 29 (Arhgap29), mRNA	0.614652	0.0522834	0.00247758
NM_001005384	Osmr	oncostatin M receptor (Osmr), mRNA	0.613516	0.172453	0.00247758
NM_001106124	Slc39a12	solute carrier family 39 (zinc transporter), member 12 (Slc39a12), mRNA	0.611713	0.0924036	0.0235106
NM_031970	Hspb1	heat shock protein B1 (Hspb1), mRNA	0.611538	0.05745	0.00247758
NM_001134555	C1r	no definition	0.609617	0.139131	0.00247758
NM_001025675	Tubb6	tubulin, beta 6 class V (Tubb6), mRNA	0.609608	0.132683	0.00247758
NM_001191760	Dock11	dedicator of cytokinesis 11 (Dock11), mRNA	0.609407	0.140019	0.0378763
NM_133392	Stk17b	serine/threonine kinase 17b (Stk17b), mRNA	0.60906	0.128176	0.0229298
NM_133296	Slc6a20	solute carrier family 6 (proline IMINO transporter), member 20 (Slc6a20), mRNA	0.607427	0.278369	0.00247758
NM_001107662	Phc3	polyhomeotic homolog 3 (Drosophila) (Phc3), mRNA	0.607148	0.171663	0.0374435
NM_001107834	Pbx3	pre-B-cell leukemia homeobox 3 (Pbx3), mRNA	0.606691	0.0578118	0.0147871
NM_001007672	Tmem98	transmembrane protein 98 (Tmem98), mRNA	0.606361	0.155804	0.041095
NM_031530	Ccl2	chemokine (C-C motif) ligand 2 (Ccl2), mRNA	0.60504	0.156551	0.00602727
NM_001108578	Aif1l	allograft inflammatory factor 1-like (Aif1l), mRNA	0.604443	0.0874441	0.0138125
NM_175756	Fcgr2b	Fc fragment of IgG, low affinity IIb, receptor (CD32) (Fcgr2b), mRNA	0.604319	0.179793	0.0156368
NM_001025750	Plek	pleckstrin (Plek), mRNA	0.603514	0.149691	0.00602727
NM_031593	Sv2c	synaptic vesicle glycoprotein 2c (Sv2c), mRNA	0.598531	0.115183	0.0126849
NM_013062	Kdr	kinase insert domain receptor (Kdr), mRNA	0.598316	0.0806783	0.00247758
NM_001107407	Cdh5	cadherin 5 (Cdh5), mRNA	0.597997	0.0988899	0.00247758
NM_053652	Flt4	fms-related tyrosine kinase 4 (Flt4), mRNA	0.597711	0.11257	0.00949857
NM_130819	Dhrs9	dehydrogenase/reductase (SDR family) member 9 (Dhrs9), mRNA	0.596996	0.200973	0.02125
NM_013185	Hck	hemopoietic cell kinase (Hck), mRNA	0.5959	0.178108	0.0433477
NM_001191784	Srgap1	SLIT-ROBO Rho GTPase activating protein 1 (Srgap1), mRNA	0.593367	0.135964	0.0345853
NM_138547	Akr1c14	aldo-keto reductase family 1, member C14 (Akr1c14), mRNA	0.591794	0.196056	0.0342568
NM_001024361	LOC501110	similar to Glutathione S-transferase A1 (GTH1) (HA subunit 1) (GST-epsilon) (GSTA1-1) (GST class-alpha) (LOC501110), mRNA	0.591461	0.307018	0.018095
NM_019358	Pdpn	podoplanin (Pdpn), mRNA	0.590798	0.0630889	0.00247758
NM_001017478	Cxcl16	chemokine (C-X-C motif) ligand 16 (Cxcl16), mRNA	0.587242	0.145147	0.00247758
NM_080405	Gli3	GLI family zinc finger 3 (Gli3), mRNA	0.586548	0.0484511	0.00837121
NM_001106824	Pstpip1	proline-serine-threonine phosphatase-interacting protein 1 (Pstpip1), mRNA	0.584912	0.0962328	0.0298145
NM_053551	Pdk4	pyruvate dehydrogenase kinase, isozyme 4 (Pdk4), mRNA	0.584787	0.104962	0.0147871
NM_001106657	Zbtb5	zinc finger and BTB domain containing 5 (Zbtb5), mRNA	0.584759	0.0582738	0.00949857
NM_001079938	Bbx	bobby sox homolog (Drosophila) (Bbx), mRNA	0.582893	0.116424	0.0329187
NM_001198589	Tead1	TEA domain family member 1 (Tead1), mRNA	0.581333	0.0818209	0.0105959
NM_012957	Gabrb2	gamma-aminobutyric acid (GABA) A receptor, beta 2 (Gabrb2), mRNA	0.581315	0.377006	0.0345853
NM_031327	Cyr61	cysteine-rich, angiogenic inducer, 61 (Cyr61), mRNA	0.581294	0.13731	0.00247758
NM_031507	Egfr	epidermal growth factor receptor (Egfr), mRNA	0.581216	0.150201	0.0205052
NM_001107566	Tpcn2	two pore segment channel 2 (Tpcn2), mRNA	0.580237	0.0656222	0.00247758
NM_001107813	Zfp217	zinc finger protein 217 (Zfp217), mRNA	0.579943	0.172036	0.0378763
NM_001134496	Tmem63a	transmembrane protein 63a (Tmem63a), mRNA	0.579869	0.112255	0.00602727
NM_001191562	Trpm3	transient receptor potential cation channel, subfamily M, member 3 (Trpm3), mRNA	0.578818	0.204778	0.00247758
NM_173146	Unc13c	unc-13 homolog C (C. elegans) (Unc13c), mRNA	0.578486	0.0928497	0.00247758
NM_178095	Abca1	ATP-binding cassette, subfamily A (ABC1), member 1 (Abca1), mRNA	0.57724	0.176821	0.00247758
NM_001100657	Megf10	multiple EGF-like domains 10 (Megf10), mRNA	0.57611	0.0615204	0.00247758
NM_001107702	Fcrl2	Fc receptor-like 2 (Fcrl2), mRNA	0.573037	0.124576	0.00247758
NM_001012023	Epb4.1l5	erythrocyte membrane protein band 4.1 like 5 (Epb4.1l5), mRNA	0.570232	0.108937	0.0428983
NM_001107839	Rc3h2	ring finger and CCCH-type domains 2 (Rc3h2), mRNA	0.567655	0.168466	0.0280114
NM_001108563	Sypl2	synaptophysin-like 2 (Sypl2), mRNA	0.567341	0.120159	0.00431641
NM_198769	Tlr2	toll-like receptor 2 (Tlr2), mRNA	0.566333	0.0588663	0.00247758
NM_013180	Itgb4	integrin, beta 4 (Itgb4), mRNA	0.564562	0.191222	0.0072459
NM_001108173	Tbx18	T-box18 (Tbx18), mRNA	0.563736	0.221929	0.0147871
NM_001271027	Htra3	HtrA serine peptidase 3 (Htra3), mRNA	0.563045	0.155634	0.00247758
NM_001013861	FAM187A	family with sequence similarity 187, member A (FAM187A), mRNA	0.562314	0.236159	0.00949857
NM_053455	Fgl2	fibrinogen-like 2 (Fgl2), mRNA	0.560581	0.210687	0.0317008
NM_133555	Csf2rb	colony stimulating factor 2 receptor, beta, low-affinity (granulocyte-macrophage) (Csf2rb), mRNA	0.560472	0.146187	0.00247758
NM_001270961; NM_012532	Cp	no definition; ceruloplasmin (ferroxidase) (Cp), transcript variant 1, mRNA	0.560242	0.204145	0.0126849
NM_012735	Hk2	hexokinase 2 (Hk2), mRNA	0.559376	0.0992362	0.00247758
NM_001107200	Ptpn14	protein tyrosine phosphatase, non-receptor type 14 (Ptpn14), mRNA	0.559258	0.0808005	0.0072459
NM_001127523	Mis18a	MIS18 kinetochore protein A (Mis18a), mRNA	0.55537	0.0757576	0.00247758
NM_053473	Ppp1r9a	protein phosphatase 1, regulatory subunit 9A (Ppp1r9a), mRNA	0.553569	0.165791	0.00247758
NM_022393	Clec10a	C-type lectin domain family 10, member A (Clec10a), mRNA	0.552527	0.201482	0.0481319
NM_001009717	Lrg1	leucine-rich alpha-2-glycoprotein 1 (Lrg1), mRNA	0.550689	0.158767	0.00247758
NM_001108118	Itga5	integrin, alpha 5 (fibronectin receptor, alpha polypeptide) (Itga5), mRNA	0.550584	0.0657684	0.00247758
NM_001113335; NM_012653	Slc9a2	solute carrier family 9, subfamily A (NHE2, cation proton antiporter 2), member 2 (Slc9a2), transcript variant 1, mRNA; solute carrier family 9, subfamily A (NHE2, cation proton antiporter 2), member 2 (Slc9a2), transcript variant 2, mRNA	0.550329	0.147295	0.0105959
NM_053304	Col1a1	collagen, type I, alpha 1 (Col1a1), mRNA	0.54669	0.220206	0.00247758
NM_017317	Rab27a	RAB27A, member RAS oncogene family (Rab27a), mRNA	0.546189	0.0849808	0.00247758
NM_001107877	Adamts9	ADAM metallopeptidase with thrombospondin type 1 motif, 9 (Adamts9), mRNA	0.545966	0.0933422	0.00247758
NM_001135874	Ston2	stonin 2 (Ston2), mRNA	0.54526	0.091301	0.00837121
NM_138900	C1s	complement component 1, s subcomponent (C1s), mRNA	0.54495	0.0704495	0.00247758
NM_001106572	Olfml2a	olfactomedin-like 2A (Olfml2a), mRNA	0.544309	0.0657441	0.00247758
NM_001108125	Sesn3	sestrin 3 (Sesn3), mRNA	0.542534	0.225712	0.00247758
NM_212505	Ier3	immediate early response 3 (Ier3), mRNA	0.539814	0.0792245	0.00247758
NM_022242	Fam129a	family with sequence similarity 129, member A (Fam129a), mRNA	0.538947	0.100172	0.00247758
NM_001109053	Dtx3l	deltex 3 like, E3 ubiquitin ligase (Dtx3l), mRNA	0.536355	0.0465892	0.00247758
NM_001012133	Sp140	no definition	0.535178	0.0654191	0.0312043
NM_001271377	Pcdh15	protocadherin 15 (Pcdh15), mRNA	0.535074	0.0439951	0.0105959
NM_024129	Dcn	decorin (Dcn), mRNA	0.53498	0.171595	0.00247758
NM_001014221	LOC363337	similar to RIKEN cDNA 1700081O22 (LOC363337), mRNA	0.534799	0.173342	0.00247758
NM_012733	Rbp1	retinol binding protein 1, cellular (Rbp1), mRNA	0.533447	0.175845	0.0423856
NM_001109887; NM_001109888; NM_001109889; NM_001109890; NM_138507	Ptprc	protein tyrosine phosphatase, receptor type, C (Ptprc), transcript variant 3, mRNA; protein tyrosine phosphatase, receptor type, C (Ptprc), transcript variant 5, mRNA; protein tyrosine phosphatase, receptor type, C (Ptprc), transcript variant 2, mRNA; protein tyrosine phosphatase, receptor type, C (Ptprc), transcript variant 1, mRNA; protein tyrosine phosphatase, receptor type, C (Ptprc), transcr…	0.532055	0.11171	0.00431641
NM_019905	Anxa2	annexin A2 (Anxa2), mRNA	0.531069	0.107685	0.00247758
NM_022617	Mpeg1	macrophage expressed 1 (Mpeg1), mRNA	0.530765	0.0817057	0.00247758
NM_134338	Foxc1	forkhead box C1 (Foxc1), mRNA	0.530603	0.200252	0.00247758
NM_053565	Socs3	suppressor of cytokine signaling 3 (Socs3), mRNA	0.528508	0.134643	0.00247758
NM_001025129	Fam107a	family with sequence similarity 107, member A (Fam107a), mRNA	0.527242	0.169413	0.00247758
NM_001098216	Tead3	TEA domain family member 3 (Tead3), mRNA	0.523914	0.12536	0.0197737
NM_001191856	Bmp7	bone morphogenetic protein 7 (Bmp7), mRNA	0.522359	0.20705	0.00837121
NM_001106716	Osr1	odd-skipped related transciption factor 1 (Osr1), mRNA	0.517743	0.272778	0.0317008
NM_001100984	Ncf2	neutrophil cytosolic factor 2 (Ncf2), mRNA	0.51298	0.0705781	0.0280114
NM_001114656	Jmjd7	jumonji domain containing 7 (Jmjd7), mRNA	0.512974	0.0609123	0.0406365
NM_021856	Clock	clock circadian regulator (Clock), transcript variant 1, mRNA	0.511551	0.225711	0.0072459
NM_001013096	Mycn	v-myc avian myelocytomatosis viral oncogene neuroblastoma derived homolog (Mycn), mRNA	0.510852	0.131325	0.0147871
NM_080889	Il2rg	interleukin 2 receptor, gamma (Il2rg), mRNA	0.510362	0.146439	0.0286269
NM_001109536	Ptx3	pentraxin 3, long (Ptx3), mRNA	0.506641	0.231505	0.0126849
NM_053858	Ccl4	chemokine (C-C motif) ligand 4 (Ccl4), mRNA	0.500064	0.274659	0.0378763
NM_133290	Zfp36	zinc finger protein 36 (Zfp36), mRNA	0.497063	0.0509777	0.00247758
NM_001106405	Cd180	CD180 molecule (Cd180), mRNA	0.493034	0.112756	0.0165878
NM_001012357	Ccl9	chemokine (C-C motif) ligand 9 (Ccl9), mRNA	0.492706	0.188402	0.00247758
NM_001106685	Csf3r	colony stimulating factor 3 receptor (granulocyte) (Csf3r), mRNA	0.491833	0.143176	0.00247758
NM_001012039	Efemp1	EGF-containing fibulin-like extracellular matrix protein 1 (Efemp1), mRNA	0.488513	0.111446	0.00247758
NM_053424	Slc4a4	solute carrier family 4, sodium bicarbonate cotransporter, member 4 (Slc4a4), mRNA	0.484245	0.230712	0.00247758
NM_133623	Slc6a13	solute carrier family 6 (neurotransmitter transporter), member 13 (Slc6a13), mRNA	0.484225	0.26216	0.0398629
NM_175758	Slc1a5	solute carrier family 1 (neutral amino acid transporter), member 5 (Slc1a5), mRNA	0.474484	0.069881	0.00247758
NM_130427	Eya2	EYA transcriptional coactivator and phosphatase 2 (Eya2), mRNA	0.473839	0.273659	0.018095
NM_001107671	Plcxd3	phosphatidylinositol-specific phospholipase C, X domain containing 3 (Plcxd3), mRNA	0.47337	0.144959	0.0370015
NM_001190999	Plekhg1	pleckstrin homology domain containing, family G (with RhoGef domain) member 1 (Plekhg1), mRNA	0.469963	0.0368291	0.00247758
NM_019363	Aox1	aldehyde oxidase 1 (Aox1), mRNA	0.469104	0.0463183	0.00247758
NM_001035233; NM_017215	Slc1a2	no definition; no definition	0.468717	0.149789	0.00247758
NM_001107264	Nfatc4	nuclear factor of activated T-cells, cytoplasmic, calcineurin-dependent 4 (Nfatc4), mRNA	0.465925	0.202923	0.00247758
NM_001107319	Unc5d	unc-5 homolog D (C. elegans) (Unc5d), mRNA	0.460084	0.169674	0.0156368
NM_181089	MAST1	microtubule associated serine/threonine kinase 1 (MAST1), mRNA	0.459791	0.186506	0.00247758
NM_001109334	Rnf225	similar to chromosome 6 open reading frame 148 (RGD1561909), mRNA	0.456742	0.175557	0.00247758
NM_134454	Angpt2	angiopoietin 2 (Angpt2), mRNA	0.455527	0.162274	0.00247758
NM_012715	Adm	adrenomedullin (Adm), mRNA	0.455023	0.109245	0.00247758
NM_012904	Anxa1	annexin A1 (Anxa1), mRNA	0.451623	0.147767	0.00602727
NM_001106306	Cpxm2	carboxypeptidase X (M14 family), member 2 (Cpxm2), mRNA	0.447122	0.208629	0.00247758
NM_001127689; NM_013037	Il1rl1	interleukin 1 receptor-like 1 (Il1rl1), transcript variant 2, mRNA; no definition	0.443341	0.135706	0.0298145
NM_057127	Slc26a2	solute carrier family 26 (anion exchanger), member 2 (Slc26a2), mRNA	0.439879	0.269093	0.0156368
NM_001109377	Clec5a	C-type lectin domain family 5, member A (Clec5a), mRNA	0.435025	0.0889894	0.00247758
NM_001024751	Sox6	SRY (sex determining region Y)-box 6 (Sox6), mRNA	0.432284	0.0561558	0.00431641
NM_001109022	Inmt	indolethylamine N-methyltransferase (Inmt), mRNA	0.424263	0.129701	0.0389427
NM_022221	Mmp8	matrix metallopeptidase 8 (Mmp8), mRNA	0.422464	0.267857	0.0298145
NM_022277	Casp8	caspase 8 (Casp8), mRNA	0.414289	0.0857319	0.048652
NM_130741	Lcn2	lipocalin 2 (Lcn2), mRNA	0.411142	0.177484	0.00247758
NM_019216	Gdf15	growth differentiation factor 15 (Gdf15), mRNA	0.400449	0.136714	0.0292278
NM_031512	Il1b	interleukin 1 beta (Il1b), mRNA	0.398607	0.156346	0.0221
NM_001077644	Ptgir	prostaglandin I2 (prostacyclin) receptor (IP) (Ptgir), mRNA	0.397542	0.167709	0.0490228
NM_001013979	Map3k7cl	MAP3K7 C-terminal like (Map3k7cl), mRNA	0.386929	0.112786	0.0156368
NM_013025	Ccl3	chemokine (C-C motif) ligand 3 (Ccl3), mRNA	0.384192	0.169513	0.00247758
NM_053587	S100a9	S100 calcium binding protein A9 (S100a9), mRNA	0.37328	0.248517	0.00247758
NM_001014118	Slc47a1	solute carrier family 47 (multidrug and toxin extrusion), member 1 (Slc47a1), mRNA	0.373068	0.238965	0.0312043
NM_019165	Il18	interleukin 18 (Il18), mRNA	0.372035	0.0978543	0.0165878
NM_053822	S100a8	S100 calcium binding protein A8 (S100a8), mRNA	0.357353	0.296762	0.0465629
NM_053918	Cga	glycoprotein hormones, alpha polypeptide (Cga), mRNA	0.342019	0.217995	0.033592
NM_017061	Lox	lysyl oxidase (Lox), mRNA	0.31611	0.128122	0.00247758
NM_173141	Tfpi2	tissue factor pathway inhibitor 2 (Tfpi2), mRNA	0.313003	0.246019	0.0461582
NM_012970	Kcna2	potassium voltage-gated channel, shaker-related subfamily, member 2 (Kcna2), mRNA	0.308765	0.261203	0.00247758
NM_001108310	Cep131	centrosomal protein 131 (Cep131), mRNA	0.261041	0.110603	0.00247758
NM_012881	Spp1	secreted phosphoprotein 1 (Spp1), mRNA	0.231986	0.10037	0.00247758
NM_017019	Il1a	interleukin 1 alpha (Il1a), mRNA	0.226554	0.0928053	0.00247758
NM_013046	Trh	thyrotropin releasing hormone (Trh), mRNA	0.223008	0.112396	0.0118499
Only those genes that decrease the expression of more than 1.5-fold from the baseline value and whose p-value lower 0.05 were selected for analysis.
Only those genes that increase the expression of more than 1.5-fold from the baseline value and whose p-value lower 0.05 were selected for analysis.
