# Supplementary material for: Synthetic Adrenocorticotropic Peptides Modulate the Expression Pattern of Immune Genes in Rat Brain following the Early Post-Stroke Period
Source: Genes (Basel). 2023 Jun 30;14(7):1382. doi: 10.3390/genes14071382 (PMC10379992; doi:10.3390/genes14071382)
Supplement: Supplementary file 1 [file genes-14-01382-s001.zip › Supplementary Table S7.xlsx]

## Sheet: Table S4. Analysis of DEGs that
Table S7. DEGs that overlapped between IR vs. SH and IS vs. IR pairwise comparisons
RefSeq ID	Gene symbol	Description	IR vs. SH			IS vs. IR
			Ratio	±SE	Padj	Ratio	±SE	Padj
NM_013025	Ccl3	chemokine (C-C motif) ligand 3 (Ccl3), mRNA	32.114	7.50297	0.00123662	1.71152	0.373396	0.00965862
NM_012912	Atf3	activating transcription factor 3 (Atf3), mRNA	23.1372	11.3614	0.000662632	1.59675	0.337326	0.0169758
NM_012881	Spp1	secreted phosphoprotein 1 (Spp1), mRNA	21.3726	17.3398	0.000662632	0.221728	0.180873	0.00554653
NM_053565	Socs3	suppressor of cytokine signaling 3 (Socs3), mRNA	17.4743	4.84767	0.000662632	1.60831	0.447292	0.00554653
NM_013046	Trh	thyrotropin releasing hormone (Trh), mRNA	16.1505	12.8825	0.000662632	0.241836	0.218412	0.00554653
NM_001108885	Klhl14	kelch-like family member 14 (Klhl14), mRNA	15.7927	11.4792	0.000662632	0.161289	0.138376	0.00554653
NM_133306	Olr1	oxidized low density lipoprotein (lectin-like) receptor 1 (Olr1), mRNA	11.4661	3.86185	0.000662632	1.70594	0.626898	0.0132331
NM_053572	Cdhr1	cadherin-related family member 1 (Cdhr1), mRNA	10.649	6.98485	0.000662632	0.14714	0.099482	0.00554653
NM_001130573	Maff	v-maf avian musculoaponeurotic fibrosarcoma oncogene homolog F (Maff), mRNA	10.6405	4.35953	0.000662632	1.63358	0.294762	0.00554653
NM_021666	Trdn	triadin (Trdn), mRNA	9.73641	7.549	0.000662632	0.149286	0.10995	0.00554653
NM_001207022	Shisa8	shisa family member 8 (Shisa8), mRNA	8.49598	6.11357	0.000662632	0.199061	0.155079	0.00554653
NM_001191774	Sp8	Sp8 transcription factor (Sp8), mRNA	8.0647	6.60743	0.000662632	0.317419	0.264836	0.00554653
NM_017110	Cartpt	CART prepropeptide (Cartpt), mRNA	6.91898	4.4246	0.000662632	0.250552	0.149889	0.00554653
NM_130741	Lcn2	lipocalin 2 (Lcn2), mRNA	6.64768	4.10821	0.000662632	1.72236	0.626883	0.0409902
NM_012580	Hmox1	heme oxygenase (decycling) 1 (Hmox1), mRNA	6.0797	0.86633	0.000662632	1.58944	0.299962	0.00554653
NM_001008831	RT1-Ba	RT1 class II, locus Ba (RT1-Ba), mRNA	5.75358	4.88397	0.000662632	0.193159	0.15949	0.00554653
NM_013069	Cd74	Cd74 molecule, major histocompatibility complex, class II invariant chain (Cd74), mRNA	5.47068	4.97652	0.000662632	0.207819	0.180624	0.00554653
NM_001077640	Gadd45g	growth arrest and DNA-damage-inducible, gamma (Gadd45g), mRNA	5.41762	0.9712	0.000662632	1.51525	0.424659	0.00965862
NM_031970	Hspb1	heat shock protein B1 (Hspb1), mRNA	5.05636	0.956445	0.000662632	1.63223	0.3282	0.00554653
NM_001109334	Rnf225	similar to chromosome 6 open reading frame 148 (RGD1561909), mRNA	5.00903	1.29934	0.000662632	1.65149	0.475558	0.00554653
NM_001109087	Shisa3	shisa family member 3 (Shisa3), mRNA	4.91694	3.46421	0.000662632	0.230337	0.170485	0.00554653
NM_001005384	Osmr	oncostatin M receptor (Osmr), mRNA	4.79892	1.45981	0.000662632	1.56298	0.257312	0.00965862
NM_001008847	RT1-Da	RT1 class II, locus Da (RT1-Da), mRNA	4.78932	4.00457	0.000662632	0.22353	0.176889	0.00554653
NM_153626	Npas4	neuronal PAS domain protein 4 (Npas4), mRNA	4.70225	1.41684	0.000662632	1.92002	0.558901	0.00554653
NM_201561	Scgn	secretagogin, EF-hand calcium binding protein (Scgn), mRNA	4.68955	3.15872	0.000662632	0.191574	0.122245	0.00554653
NM_053988	Calb2	calbindin 2 (Calb2), mRNA	4.558	2.59745	0.000662632	0.265435	0.150202	0.00554653
NM_012924	Cd44	Cd44 molecule (Cd44), mRNA	4.26543	0.466182	0.000662632	1.58146	0.312527	0.0132331
NM_001009671	Coq10b	coenzyme Q10 homolog B (S. cerevisiae) (Coq10b), mRNA	4.00791	0.316726	0.000662632	1.54101	0.198022	0.00554653
NM_001191902	Sp9	trans-acting transcription factor 9 (Sp9), mRNA	3.97543	2.76828	0.000662632	0.360525	0.274479	0.00554653
NM_001025675	Tubb6	tubulin, beta 6 class V (Tubb6), mRNA	3.95956	0.373129	0.000662632	1.61027	0.35534	0.00554653
NM_130427	Eya2	EYA transcriptional coactivator and phosphatase 2 (Eya2), mRNA	3.88512	2.57853	0.000662632	0.459358	0.304492	0.00554653
NM_001014254	Clk2	CDC-like kinase 2 (Clk2), mRNA	3.78953	2.73822	0.000662632	0.252737	0.186201	0.00554653
NM_001007738	Tmem252	transmembrane protein 252 (Tmem252), mRNA	3.65903	2.59558	0.000662632	1.63109	0.538301	0.0132331
NM_001107834	Pbx3	pre-B-cell leukemia homeobox 3 (Pbx3), mRNA	3.62008	2.0388	0.000662632	0.253018	0.13891	0.00554653
NM_001037632; NM_181374	Sp7	Sp7 transcription factor (Sp7), transcript variant 1, mRNA; Sp7 transcription factor (Sp7), transcript variant 2, mRNA	3.58447	1.65747	0.000662632	0.37475	0.18871	0.00965862
NM_017336	Ptpro	protein tyrosine phosphatase, receptor type, O (Ptpro), mRNA	3.4426	1.51422	0.000662632	0.568197	0.258644	0.00554653
NM_012603	Myc	myelocytomatosis oncogene (Myc), mRNA	3.42881	0.652377	0.000662632	1.64613	0.311711	0.0169758
NM_016994	C3	complement component 3 (C3), mRNA	3.39582	1.87634	0.000662632	0.502696	0.283927	0.00554653
NM_012715	Adm	adrenomedullin (Adm), mRNA	3.35674	1.20876	0.000662632	1.81693	0.428202	0.0132331
NM_031768	Itgae	integrin, alpha E (Itgae), mRNA	3.33762	2.04156	0.000662632	0.366788	0.220698	0.00554653
NM_001004084	RT1-Bb	RT1 class II, locus Bb (RT1-Bb), mRNA	3.33212	3.30256	0.0186332	0.286141	0.245219	0.0231807
NM_001107095	Nfkbiz	nuclear factor of kappa light polypeptide gene enhancer in B-cells inhibitor, zeta (Nfkbiz), mRNA	3.27286	0.614401	0.000662632	1.66739	0.212758	0.0169758
NM_001106784	Lgr5	leucine rich repeat containing G protein coupled receptor 5 (Lgr5), mRNA	3.22561	2.04259	0.000662632	0.246637	0.158228	0.00554653
NM_021693	Sik1	salt-inducible kinase 1 (Sik1), mRNA	3.20381	0.542918	0.000662632	1.55212	0.274955	0.00554653
NM_133290	Zfp36	zinc finger protein 36 (Zfp36), mRNA	3.04004	0.425702	0.000662632	1.62693	0.248042	0.00554653
NM_001106637	Gem	GTP binding protein overexpressed in skeletal muscle (Gem), mRNA	3.03671	0.25648	0.000662632	1.89791	0.344805	0.00554653
NM_001008884	RT1-Db1	RT1 class II, locus Db1 (RT1-Db1), mRNA	3.00272	2.40154	0.000662632	0.280307	0.216701	0.00554653
NM_024400	Adamts1	ADAM metallopeptidase with thrombospondin type 1 motif, 1 (Adamts1), mRNA	2.97323	0.651685	0.000662632	2.00973	0.362172	0.00554653
NM_001030025	Upp1	uridine phosphorylase 1 (Upp1), mRNA	2.91089	0.512505	0.000662632	1.63995	0.35273	0.00965862
NM_001109127	Cbln1	cerebellin 1 precursor (Cbln1), mRNA	2.83957	1.16541	0.000662632	0.322661	0.114792	0.00554653
NM_001034934	Arid5a	AT rich interactive domain 5A (Mrf1 like) (Arid5a), mRNA	2.78589	0.462457	0.000662632	1.58886	0.218655	0.00554653
NM_001109149	Nmb	neuromedin B (Nmb), mRNA	2.77525	1.28441	0.00267759	0.286491	0.146389	0.00554653
NM_001025415	Ch25h	cholesterol 25-hydroxylase (Ch25h), mRNA	2.56819	0.749935	0.000662632	1.74711	0.422793	0.0132331
NM_138893	Myo16	myosin XVI (Myo16), mRNA	2.55096	1.19349	0.000662632	0.41922	0.196283	0.00554653
NM_001191746	Dlx2	distal-less homeobox 2 (Dlx2), mRNA	2.53255	1.75562	0.000662632	0.309257	0.21212	0.00554653
NM_001011937	Doc2g	double C2-like domains, gamma (Doc2g), mRNA	2.51208	1.54595	0.000662632	0.235321	0.156904	0.00554653
NM_053887	Map3k1	mitogen activated protein kinase kinase kinase 1 (Map3k1), mRNA	2.4951	1.14054	0.000662632	0.528702	0.254212	0.00554653
NM_001100527	Frzb	frizzled-related protein (Frzb), mRNA	2.48318	1.17197	0.000662632	0.483213	0.22945	0.00554653
NM_133380	Il4r	interleukin 4 receptor (Il4r), mRNA	2.40983	0.529661	0.000662632	1.53919	0.303782	0.00965862
NM_053937	Kcnh6	potassium voltage-gated channel, subfamily H (eag-related), member 6 (Kcnh6), mRNA	2.40339	1.18483	0.000662632	0.278518	0.137126	0.00554653
NM_001126093	Pcp4l1	Purkinje cell protein 4-like 1 (Pcp4l1), mRNA	2.31142	1.02008	0.000662632	0.469016	0.193228	0.00554653
NM_012843	Emp1	epithelial membrane protein 1 (Emp1), mRNA	2.30092	0.380567	0.000662632	1.50153	0.313549	0.0169758
NM_001003403	Apold1	apolipoprotein L domain containing 1 (Apold1), mRNA	2.26591	0.341942	0.000662632	2.00171	0.493018	0.00554653
NM_053379	Dcx	doublecortin (Dcx), mRNA	2.15212	1.33005	0.000662632	0.346045	0.209442	0.00554653
NM_053383	Cd93	no definition	2.14425	0.406243	0.000662632	1.55475	0.296276	0.00965862
NM_012587	Ibsp	integrin-binding sialoprotein (Ibsp), mRNA	2.09644	0.779257	0.00172622	1.80906	0.529547	0.0132331
NM_022631	Wnt5a	wingless-type MMTV integration site family, member 5A (Wnt5a), mRNA	2.08363	1.21505	0.00354018	0.307571	0.180545	0.00554653
NM_001145469; NM_144745	Gpsm1	G-protein signaling modulator 1 (Gpsm1), transcript variant 2, mRNA; G-protein signaling modulator 1 (Gpsm1), transcript variant 1, mRNA	2.08092	0.671282	0.000662632	0.579124	0.182676	0.00554653
NM_001170434	Lrrc32	leucine rich repeat containing 32 (Lrrc32), mRNA	2.07988	0.504024	0.000662632	1.69464	0.533398	0.00965862
NM_134454	Angpt2	angiopoietin 2 (Angpt2), mRNA	2.0557	0.410818	0.000662632	1.78375	0.416029	0.00554653
NM_001205304; NM_170789	Cd247	Cd247 molecule (Cd247), transcript variant 2, mRNA; Cd247 molecule (Cd247), transcript variant 1, mRNA	2.04268	0.235612	0.000662632	1.66729	0.309894	0.00554653
NM_012943	Dlx5	distal-less homeobox 5 (Dlx5), mRNA	2.03653	0.822081	0.00172622	0.337194	0.136248	0.00554653
NM_001108279	Bcl6b	B-cell CLL/lymphoma 6, member B (Bcl6b), mRNA	2.02569	0.388292	0.000662632	1.69942	0.321481	0.00965862
NM_017238	Vipr2	vasoactive intestinal peptide receptor 2 (Vipr2), mRNA	1.96206	1.01465	0.00123662	0.320865	0.17087	0.00554653
NM_021680	Nxph4	neurexophilin 4 (Nxph4), mRNA	1.9567	1.11615	0.00939181	0.296076	0.0904091	0.00554653
NM_001134702	Meis1	Meis homeobox 1 (Meis1), mRNA	1.92323	1.10028	0.00172622	0.401096	0.22386	0.00554653
NM_001011945	Pcbp3	poly(rC) binding protein 3 (Pcbp3), mRNA	1.9217	0.586387	0.000662632	0.508915	0.154773	0.00554653
NM_001107618	Mdga1	no definition	1.91104	0.514896	0.000662632	0.638417	0.215546	0.0361419
NM_013151	Plat	plasminogen activator, tissue (Plat), mRNA	1.90843	0.343493	0.000662632	1.51014	0.227478	0.00554653
NM_017139	Penk	no definition	1.8904	0.82084	0.000662632	0.589036	0.156169	0.00554653
NM_001105720	Nfkbia	nuclear factor of kappa light polypeptide gene enhancer in B-cells inhibitor, alpha (Nfkbia), mRNA	1.88336	0.555014	0.000662632	1.51088	0.235271	0.00554653
NM_001107522	Slc35d3	solute carrier family 35, member D3 (Slc35d3), mRNA	1.82385	0.625203	0.00966907	0.32181	0.106165	0.00554653
NM_001110763	Tmem163	transmembrane protein 163 (Tmem163), mRNA	1.79654	0.586043	0.000662632	0.446496	0.156338	0.00554653
NM_013117	Col11a1	collagen, type XI, alpha 1 (Col11a1), mRNA	1.79544	0.551721	0.000662632	0.572779	0.190898	0.0132331
NM_080693	Cacng5	calcium channel, voltage-dependent, gamma subunit 5 (Cacng5), mRNA	1.75753	0.417054	0.0043638	0.395681	0.110621	0.00554653
NM_013001	Pax6	paired box 6 (Pax6), mRNA	1.67622	0.542235	0.000662632	0.595295	0.198395	0.0202971
NM_001024339	Tuba8	tubulin, alpha 8 (Tuba8), mRNA	1.64973	0.471294	0.000662632	0.614192	0.157244	0.00554653
NM_053769	Dusp1	dual specificity phosphatase 1 (Dusp1), mRNA	1.60994	0.284595	0.000662632	1.50088	0.310625	0.00554653
NM_012792	Fmo1	flavin containing monooxygenase 1 (Fmo1), mRNA	1.59534	0.842718	0.0132388	0.483611	0.29348	0.00554653
NM_182816	Amigo2	adhesion molecule with Ig like domain 2 (Amigo2), mRNA	1.58745	0.58865	0.00651155	0.477996	0.178021	0.00554653
NM_001012124	Rpp25	ribonuclease P/MRP 25 subunit (Rpp25), mRNA	1.56818	0.745313	0.00687159	0.482152	0.241727	0.00554653
NM_001107415	Sall1	spalt-like transcription factor 1 (Sall1), mRNA	1.52061	0.730179	0.000662632	0.465806	0.226628	0.00554653
NM_001108310	Cep131	centrosomal protein 131 (Cep131), mRNA	0.059625	0.0509802	0.000662632	3.07833	1.32764	0.00554653
Only those genes that decrease the expression of more than 1.5-fold from the baseline value and whose p-value lower 0.05 were selected for analysis.
Only those genes that increase the expression of more than 1.5-fold from the baseline value and whose p-value lower 0.05 were selected for analysis.
