# Supplementary material for: Synthetic Adrenocorticotropic Peptides Modulate the Expression Pattern of Immune Genes in Rat Brain following the Early Post-Stroke Period
Source: Genes (Basel). 2023 Jun 30;14(7):1382. doi: 10.3390/genes14071382 (PMC10379992; doi:10.3390/genes14071382)
Supplement: Supplementary file 1 [file genes-14-01382-s001.zip › Supplementary Table S8.xlsx]

## Sheet: Table S5. Analysis of DEGs that
Table S8. DEGs that overlapped between IR vs. SH and IA vs. IR pairwise comparisons
RefSeq ID	Gene symbol	Description	IR vs. SH			IA vs. IR
			Ratio	±SE	Padj	Ratio	±SE	Padj
NM_012881	Spp1	secreted phosphoprotein 1 (Spp1), mRNA	21.3726	17.3398	0.000662632	0.0515716	0.0427915	0.00261972
NM_001256509	Fosb	FBJ osteosarcoma oncogene B (Fosb), mRNA	17.9816	3.38227	0.000662632	2.02515	0.468635	0.00261972
NM_013046	Trh	thyrotropin releasing hormone (Trh), mRNA	16.1505	12.8825	0.000662632	0.0540658	0.0439444	0.00261972
NM_001108885	Klhl14	kelch-like family member 14 (Klhl14), mRNA	15.7927	11.4792	0.000662632	0.0458282	0.0392803	0.00788693
NM_053572	Cdhr1	cadherin-related family member 1 (Cdhr1), mRNA	10.649	6.98485	0.000662632	0.145254	0.0969276	0.00261972
NM_021666	Trdn	triadin (Trdn), mRNA	9.73641	7.549	0.000662632	0.0980574	0.0763169	0.00261972
NM_001270630; NM_001270631; NM_001270632; NM_001270633; NM_001270634; NM_001270635; NM_001270636; NM_001270637; NM_001270638; NM_012513	Bdnf	brain-derived neurotrophic factor (Bdnf), transcript variant 1, mRNA; brain-derived neurotrophic factor (Bdnf), transcript variant 3, mRNA; brain-derived neurotrophic factor (Bdnf), transcript variant 4, mRNA; brain-derived neurotrophic factor (Bdnf), transcript variant 5, mRNA; brain-derived neurotrophic factor (Bdnf), transcript variant 6, mRNA; brain-derived neurotrophic factor (Bdnf), transcr…	9.27515	1.44377	0.000662632	1.64522	0.277015	0.00261972
NM_001207022	Shisa8	shisa family member 8 (Shisa8), mRNA	8.49598	6.11357	0.000662632	0.155646	0.116145	0.00261972
NM_019137	Egr4	early growth response 4 (Egr4), mRNA	8.23935	2.05549	0.000662632	1.95353	0.728315	0.00261972
NM_001191774	Sp8	Sp8 transcription factor (Sp8), mRNA	8.0647	6.60743	0.000662632	0.306498	0.253553	0.00261972
NM_022197	Fos	FBJ osteosarcoma oncogene (Fos), mRNA	7.43906	2.13168	0.000662632	1.94445	0.339766	0.00261972
NM_017110	Cartpt	CART prepropeptide (Cartpt), mRNA	6.91898	4.4246	0.000662632	0.119106	0.0766914	0.00261972
NM_013413	Rln1	relaxin 1 (Rln1), mRNA	6.76716	1.56174	0.0159275	2.04574	0.0640558	0.0282857
NM_001079890	Gprc5a	G protein-coupled receptor, class C, group 5, member A (Gprc5a), mRNA	6.65953	1.72763	0.000662632	1.75864	0.237783	0.0352301
NM_001005540	Ppm1j	protein phosphatase, Mg2+/Mn2+ dependent, 1J (Ppm1j), mRNA	6.21451	3.06399	0.000662632	0.393269	0.193384	0.00261972
NM_001008831	RT1-Ba	RT1 class II, locus Ba (RT1-Ba), mRNA	5.75358	4.88397	0.000662632	0.255389	0.227126	0.00261972
NM_001109022	Inmt	indolethylamine N-methyltransferase (Inmt), mRNA	5.65862	2.47967	0.0043638	0.387885	0.138281	0.0373465
NM_013069	Cd74	Cd74 molecule, major histocompatibility complex, class II invariant chain (Cd74), mRNA	5.47068	4.97652	0.000662632	0.176247	0.157072	0.00261972
NM_001077640	Gadd45g	growth arrest and DNA-damage-inducible, gamma (Gadd45g), mRNA	5.41762	0.9712	0.000662632	1.57503	0.514274	0.00261972
NM_001271214	Slc17a4	no definition	5.32105	4.62085	0.014298	0.230487	0.165357	0.0233645
NM_001108786	Csrnp1	cysteine-serine-rich nuclear protein 1 (Csrnp1), mRNA	5.20324	0.864053	0.000662632	1.58837	0.251422	0.00261972
NM_001110860; NM_001271101; NM_001271102; NM_001271245; NM_001271246; NM_001271247; NM_001271248; NM_017334	Crem	cAMP responsive element modulator (Crem), transcript variant 3, mRNA; no definition; no definition; no definition; no definition; no definition; no definition; no definition	4.93657	0.807986	0.000662632	1.80734	0.26593	0.00261972
NM_001109087	Shisa3	shisa family member 3 (Shisa3), mRNA	4.91694	3.46421	0.000662632	0.170915	0.127595	0.00261972
NM_001107189	Tnn	tenascin N (Tnn), mRNA	4.85883	1.34427	0.000662632	1.77199	0.665484	0.00261972
NM_001008847	RT1-Da	RT1 class II, locus Da (RT1-Da), mRNA	4.78932	4.00457	0.000662632	0.235977	0.197963	0.00261972
NM_153626	Npas4	neuronal PAS domain protein 4 (Npas4), mRNA	4.70225	1.41684	0.000662632	1.6179	0.655462	0.00261972
NM_201561	Scgn	secretagogin, EF-hand calcium binding protein (Scgn), mRNA	4.68955	3.15872	0.000662632	0.246618	0.156832	0.00261972
NM_001039020	Zfp207	zinc finger protein 207 (Zfp207), mRNA	4.57693	2.04593	0.000662632	0.470566	0.354888	0.0170975
NM_053988	Calb2	calbindin 2 (Calb2), mRNA	4.558	2.59745	0.000662632	0.269161	0.150741	0.00261972
NM_012760	Plagl1	pleiomorphic adenoma gene-like 1 (Plagl1), mRNA	4.29045	1.57552	0.000662632	0.569421	0.153547	0.00788693
NM_001013146; NM_012954	Fosl2	fos-like antigen 2 (Fosl2), transcript variant 2, mRNA; fos-like antigen 2 (Fosl2), transcript variant 1, mRNA	4.13011	0.655276	0.000662632	1.72988	0.336059	0.00261972
NM_001009671	Coq10b	coenzyme Q10 homolog B (S. cerevisiae) (Coq10b), mRNA	4.00791	0.316726	0.000662632	1.74831	0.184333	0.00261972
NM_001191902	Sp9	trans-acting transcription factor 9 (Sp9), mRNA	3.97543	2.76828	0.000662632	0.359631	0.250337	0.00261972
NM_012953	Fosl1	fos-like antigen 1 (Fosl1), mRNA	3.8965	0.93297	0.000662632	1.52975	0.408575	0.0312
NM_130427	Eya2	EYA transcriptional coactivator and phosphatase 2 (Eya2), mRNA	3.88512	2.57853	0.000662632	0.218457	0.177112	0.00261972
NM_001014254	Clk2	CDC-like kinase 2 (Clk2), mRNA	3.78953	2.73822	0.000662632	0.21685	0.158608	0.00261972
NM_001107110	Cbr3	carbonyl reductase 3 (Cbr3), mRNA	3.68277	0.848952	0.000662632	1.99609	0.657676	0.00261972
NM_001107834	Pbx3	pre-B-cell leukemia homeobox 3 (Pbx3), mRNA	3.62008	2.0388	0.000662632	0.15403	0.0833308	0.00261972
NM_001007735	Sertad1	SERTA domain containing 1 (Sertad1), mRNA	3.61093	0.492527	0.000662632	1.65519	0.239265	0.00261972
NM_001037632; NM_181374	Sp7	Sp7 transcription factor (Sp7), transcript variant 1, mRNA; Sp7 transcription factor (Sp7), transcript variant 2, mRNA	3.58447	1.65747	0.000662632	0.475817	0.247108	0.0337829
NM_001270961; NM_012532	Cp	no definition; ceruloplasmin (ferroxidase) (Cp), transcript variant 1, mRNA	3.48476	0.793236	0.000662632	0.587407	0.233351	0.0337829
NM_017336	Ptpro	protein tyrosine phosphatase, receptor type, O (Ptpro), mRNA	3.4426	1.51422	0.000662632	0.547252	0.24918	0.00261972
NM_016994	C3	complement component 3 (C3), mRNA	3.39582	1.87634	0.000662632	0.514976	0.391651	0.00261972
NM_012740	Th	tyrosine hydroxylase (Th), mRNA	3.36942	1.28048	0.000662632	0.511113	0.204746	0.0233645
NM_031768	Itgae	integrin, alpha E (Itgae), mRNA	3.33762	2.04156	0.000662632	0.256829	0.159732	0.00261972
NM_001004084	RT1-Bb	RT1 class II, locus Bb (RT1-Bb), mRNA	3.33212	3.30256	0.0186332	0.234312	0.217426	0.0192414
NM_053633	Egr2	early growth response 2 (Egr2), mRNA	3.28281	0.67605	0.000662632	1.95933	0.42269	0.00261972
NM_001106784	Lgr5	leucine rich repeat containing G protein coupled receptor 5 (Lgr5), mRNA	3.22561	2.04259	0.000662632	0.241302	0.153347	0.00261972
NM_001107052	Arl4d	ADP-ribosylation factor-like 4D (Arl4d), mRNA	3.11984	0.636177	0.000662632	2.04906	0.618279	0.00261972
NM_001033955; NM_001033956; NM_017338	Calca	calcitonin-related polypeptide alpha (Calca), transcript variant 2, mRNA; calcitonin-related polypeptide alpha (Calca), transcript variant 3, mRNA; calcitonin-related polypeptide alpha (Calca), transcript variant 1, mRNA	3.03114	0.850573	0.00939181	1.98456	0.684287	0.0387052
NM_001008884	RT1-Db1	RT1 class II, locus Db1 (RT1-Db1), mRNA	3.00272	2.40154	0.000662632	0.377804	0.321759	0.00261972
NM_001012089	Dusp2	dual specificity phosphatase 2 (Dusp2), mRNA	2.97424	0.613251	0.000662632	1.59394	0.398501	0.0436092
NM_001276440	Krt71	keratin 71 (Krt71), mRNA	2.91749	1.03237	0.010001	0.127046	0.0446356	0.00261972
NM_017086	Egr3	early growth response 3 (Egr3), mRNA	2.8794	0.663538	0.000662632	1.50727	0.344948	0.00261972
NM_001109127	Cbln1	cerebellin 1 precursor (Cbln1), mRNA	2.83957	1.16541	0.000662632	0.54999	0.19164	0.00641379
NM_013185	Hck	hemopoietic cell kinase (Hck), mRNA	2.78485	0.871734	0.000662632	0.513308	0.160935	0.0107653
NM_001109149	Nmb	neuromedin B (Nmb), mRNA	2.77525	1.28441	0.00267759	0.408141	0.192224	0.0233645
NM_001106519	Ovol2	ovo-like zinc finger 2 (Ovol2), mRNA	2.70002	0.680074	0.000662632	2.09599	0.749838	0.00261972
NM_019242	Ifrd1	interferon-related developmental regulator 1 (Ifrd1), mRNA	2.69436	0.499669	0.000662632	1.71563	0.33259	0.00261972
NM_145673	Mafk	v-maf avian musculoaponeurotic fibrosarcoma oncogene homolog K (Mafk), mRNA	2.56849	0.470535	0.000662632	1.59314	0.424368	0.00261972
NM_138893	Myo16	myosin XVI (Myo16), mRNA	2.55096	1.19349	0.000662632	0.425453	0.207488	0.00261972
NM_001191746	Dlx2	distal-less homeobox 2 (Dlx2), mRNA	2.53255	1.75562	0.000662632	0.264366	0.180432	0.00261972
NM_001011937	Doc2g	double C2-like domains, gamma (Doc2g), mRNA	2.51208	1.54595	0.000662632	0.199352	0.12008	0.00261972
NM_053887	Map3k1	mitogen activated protein kinase kinase kinase 1 (Map3k1), mRNA	2.4951	1.14054	0.000662632	0.4159	0.186302	0.00261972
NM_001100527	Frzb	frizzled-related protein (Frzb), mRNA	2.48318	1.17197	0.000662632	0.459224	0.217696	0.00261972
NM_001031638	Cd68	Cd68 molecule (Cd68), mRNA	2.41177	1.66251	0.00123662	0.404685	0.301339	0.00936242
NM_053937	Kcnh6	potassium voltage-gated channel, subfamily H (eag-related), member 6 (Kcnh6), mRNA	2.40339	1.18483	0.000662632	0.367251	0.18218	0.00261972
NM_031628	Nr4a3	nuclear receptor subfamily 4, group A, member 3 (Nr4a3), mRNA	2.34749	0.572306	0.000662632	1.54587	0.339501	0.00261972
NM_001126093	Pcp4l1	Purkinje cell protein 4-like 1 (Pcp4l1), mRNA	2.31142	1.02008	0.000662632	0.373699	0.153583	0.00261972
NM_017091	Pcsk1	proprotein convertase subtilisin/kexin type 1 (Pcsk1), mRNA	2.30568	0.433153	0.000662632	1.50559	0.289836	0.00261972
NM_001108146	Zc3h12c	zinc finger CCCH type containing 12C (Zc3h12c), mRNA	2.30234	0.784263	0.000662632	0.534244	0.174542	0.0299597
NM_001005891	Clec4a3	C-type lectin domain family 4, member A3 (Clec4a3), mRNA	2.30087	0.601394	0.00267759	0.414726	0.127114	0.0233645
NM_001107702	Fcrl2	Fc receptor-like 2 (Fcrl2), mRNA	2.29894	1.58311	0.000662632	0.4151	0.169142	0.00261972
NM_199093	Serping1	serpin peptidase inhibitor, clade G (C1 inhibitor), member 1 (Serping1), mRNA	2.28618	0.83825	0.000662632	0.465696	0.197879	0.00261972
NM_001009448	Cdh19	cadherin 19, type 2 (Cdh19), mRNA	2.26326	1.26105	0.0031241	0.300936	0.196444	0.00641379
NM_031593	Sv2c	synaptic vesicle glycoprotein 2c (Sv2c), mRNA	2.25049	0.710725	0.000662632	0.442132	0.0883333	0.00261972
NM_024125	Cebpb	CCAAT/enhancer binding protein (C/EBP), beta (Cebpb), mRNA	2.22584	0.956885	0.000662632	1.59451	0.662421	0.00261972
NM_001108049	Gpr68	G protein-coupled receptor 68 (Gpr68), mRNA	2.20503	0.423879	0.000662632	1.68383	0.326442	0.00261972
NM_001191963	Synpo2	synaptopodin 2 (Synpo2), mRNA	2.19089	0.451556	0.000662632	0.520979	0.0890653	0.00641379
NM_001173384	Lsm11	LSM11, U7 small nuclear RNA associated (Lsm11), mRNA	2.15768	0.515352	0.000662632	1.63776	0.487989	0.00261972
NM_133296	Slc6a20	solute carrier family 6 (proline IMINO transporter), member 20 (Slc6a20), mRNA	2.15402	0.306022	0.000662632	0.642299	0.296808	0.0120185
NM_053379	Dcx	doublecortin (Dcx), mRNA	2.15212	1.33005	0.000662632	0.305345	0.193844	0.00261972
NM_022602	Pim3	Pim-3 proto-oncogene, serine/threonine kinase (Pim3), mRNA	2.11086	0.463289	0.000662632	1.64072	0.385408	0.00261972
NM_022631	Wnt5a	wingless-type MMTV integration site family, member 5A (Wnt5a), mRNA	2.08363	1.21505	0.00354018	0.46071	0.289725	0.0192414
NM_001145469; NM_144745	Gpsm1	G-protein signaling modulator 1 (Gpsm1), transcript variant 2, mRNA; G-protein signaling modulator 1 (Gpsm1), transcript variant 1, mRNA	2.08092	0.671282	0.000662632	0.485964	0.158844	0.00261972
NM_001109887; NM_001109888; NM_001109889; NM_001109890; NM_138507	Ptprc	protein tyrosine phosphatase, receptor type, C (Ptprc), transcript variant 3, mRNA; protein tyrosine phosphatase, receptor type, C (Ptprc), transcript variant 5, mRNA; protein tyrosine phosphatase, receptor type, C (Ptprc), transcript variant 2, mRNA; protein tyrosine phosphatase, receptor type, C (Ptprc), transcript variant 1, mRNA; protein tyrosine phosphatase, receptor type, C (Ptprc), transcr…	2.07953	0.479559	0.000662632	0.5312	0.157887	0.00788693
NM_139230; NM_139231	Nexn	nexilin (F actin binding protein) (Nexn), transcript variant s, mRNA; nexilin (F actin binding protein) (Nexn), transcript variant b, mRNA	2.03983	1.34286	0.000662632	0.420294	0.250435	0.00641379
NM_012943	Dlx5	distal-less homeobox 5 (Dlx5), mRNA	2.03653	0.822081	0.00172622	0.261391	0.113105	0.00261972
NM_053758	Plce1	phospholipase C, epsilon 1 (Plce1), mRNA	2.02889	0.845034	0.000662632	0.462005	0.20774	0.00261972
NM_001008384	Rac2	ras-related C3 botulinum toxin substrate 2 (rho family, small GTP binding protein Rac2) (Rac2), mRNA	2.0211	0.676565	0.00585987	0.548128	0.182125	0.0471414
NM_001108113	Csrnp2	cysteine-serine-rich nuclear protein 2 (Csrnp2), mRNA	2.00445	0.693431	0.000662632	1.69673	0.501936	0.00261972
NM_214458	Phactr2	phosphatase and actin regulator 2 (Phactr2), mRNA	1.97785	0.795584	0.0105826	0.458785	0.1821	0.0362927
NM_019361	Arc	activity-regulated cytoskeleton-associated protein (Arc), mRNA	1.9724	0.411799	0.000662632	1.6375	0.389478	0.00261972
NM_017238	Vipr2	vasoactive intestinal peptide receptor 2 (Vipr2), mRNA	1.96206	1.01465	0.00123662	0.396956	0.202092	0.00261972
NM_001106159	Stard4	StAR-related lipid transfer (START) domain containing 4 (Stard4), mRNA	1.92727	0.312821	0.000662632	1.57842	0.239873	0.00261972
NM_001134702	Meis1	Meis homeobox 1 (Meis1), mRNA	1.92323	1.10028	0.00172622	0.375598	0.211289	0.00261972
NM_001011945	Pcbp3	poly(rC) binding protein 3 (Pcbp3), mRNA	1.9217	0.586387	0.000662632	0.481988	0.151965	0.00261972
NM_017139	Penk	no definition	1.8904	0.82084	0.000662632	0.549563	0.139075	0.00261972
NM_022868	Pcdh8	no definition	1.87947	0.473999	0.000662632	1.79521	0.530961	0.00261972
NM_001191704	Fndc3b	fibronectin type III domain containing 3B (Fndc3b), mRNA	1.867	0.391747	0.000662632	0.584069	0.118199	0.00788693
NM_021587	Ltbp1	latent transforming growth factor beta binding protein 1 (Ltbp1), mRNA	1.86314	0.576577	0.000662632	0.536189	0.150073	0.00465
NM_001191969	Fam126a	family with sequence similarity 126, member A (Fam126a), mRNA	1.86233	0.625776	0.00939181	0.445285	0.113281	0.00261972
NM_134349	Mgst1	microsomal glutathione S-transferase 1 (Mgst1), mRNA	1.86131	0.353176	0.00267759	0.498008	0.0931254	0.00788693
NM_001191686	Spata13	spermatogenesis associated 13 (Spata13), mRNA	1.83262	0.281067	0.000662632	0.641643	0.125641	0.00465
NM_001107522	Slc35d3	solute carrier family 35, member D3 (Slc35d3), mRNA	1.82385	0.625203	0.00966907	0.28741	0.100283	0.00261972
NM_013117	Col11a1	collagen, type XI, alpha 1 (Col11a1), mRNA	1.79544	0.551721	0.000662632	0.426569	0.147612	0.00261972
NM_138900	C1s	complement component 1, s subcomponent (C1s), mRNA	1.79438	0.448603	0.000662632	0.57462	0.143445	0.00641379
NM_080693	Cacng5	calcium channel, voltage-dependent, gamma subunit 5 (Cacng5), mRNA	1.75753	0.417054	0.0043638	0.476593	0.1277	0.00261972
NM_022677	Zic1	Zic family member 1 (Zic1), mRNA	1.7177	1.0021	0.000662632	0.494122	0.285844	0.00261972
NM_001107846	Steap2	STEAP family member 2, metalloreductase (Steap2), mRNA	1.71504	0.513726	0.000662632	0.663806	0.191305	0.0170975
NM_017214	Rgs4	regulator of G-protein signaling 4 (Rgs4), mRNA	1.7027	0.279289	0.000662632	1.57597	0.23665	0.00261972
NM_178095	Abca1	ATP-binding cassette, subfamily A (ABC1), member 1 (Abca1), mRNA	1.69641	0.536045	0.000662632	0.490468	0.19036	0.00261972
NM_013001	Pax6	paired box 6 (Pax6), mRNA	1.67622	0.542235	0.000662632	0.577874	0.192169	0.0107653
NM_019328	Nr4a2	nuclear receptor subfamily 4, group A, member 2 (Nr4a2), mRNA	1.67324	0.52498	0.000662632	1.97233	0.53752	0.00261972
NM_012792	Fmo1	flavin containing monooxygenase 1 (Fmo1), mRNA	1.59534	0.842718	0.0132388	0.373635	0.220913	0.00261972
NM_031507	Egfr	epidermal growth factor receptor (Egfr), mRNA	1.59073	0.403367	0.0274361	0.566208	0.10808	0.0344444
NM_013134	Hmgcr	3-hydroxy-3-methylglutaryl-CoA reductase (Hmgcr), mRNA	1.57873	0.169216	0.000662632	1.64783	0.193417	0.00261972
NM_001108416	Svil	supervillin (Svil), mRNA	1.57094	0.590569	0.000662632	0.531917	0.195244	0.00261972
NM_001012124	Rpp25	ribonuclease P/MRP 25 subunit (Rpp25), mRNA	1.56818	0.745313	0.00687159	0.528528	0.253992	0.00261972
NM_001270867; NM_053601; NM_181687	Nnat	no definition; neuronatin (Nnat), transcript variant 1, mRNA; neuronatin (Nnat), transcript variant 2, mRNA	1.53293	0.191924	0.000662632	0.665674	0.0704283	0.00261972
NM_012952	Fgf9	fibroblast growth factor 9 (Fgf9), mRNA	1.52668	0.255494	0.0213503	1.50596	0.144599	0.0312
NM_001107415	Sall1	spalt-like transcription factor 1 (Sall1), mRNA	1.52061	0.730179	0.000662632	0.413497	0.216947	0.00261972
NM_001108668	Akna	AT-hook transcription factor (Akna), mRNA	1.50407	0.329209	0.00549699	0.63267	0.176357	0.00936242
NM_031111	Rps21	ribosomal protein S21 (Rps21), mRNA	0.665417	0.106047	0.00123662	1.75276	0.337533	0.00261972
NM_030868	Nov	nephroblastoma overexpressed (Nov), mRNA	0.644142	0.161441	0.000662632	1.5124	0.35923	0.00261972
NM_053304	Col1a1	collagen, type I, alpha 1 (Col1a1), mRNA	0.63131	0.263104	0.00123662	0.568019	0.319971	0.00261972
NM_001108940	Bhlhe22	basic helix-loop-helix family, member e22 (Bhlhe22), mRNA	0.626929	0.169005	0.000662632	1.64832	0.494993	0.00261972
NM_012970	Kcna2	potassium voltage-gated channel, shaker-related subfamily, member 2 (Kcna2), mRNA	0.616867	0.34026	0.0105826	0.447522	0.260899	0.00788693
NM_001106585	Lsm8	LSM8 homolog, U6 small nuclear RNA associated (Lsm8), mRNA	0.603474	0.0542753	0.00939181	1.64679	0.164345	0.0322612
NM_022800	P2ry12	purinergic receptor P2Y, G-protein coupled, 12 (P2ry12), mRNA	0.591739	0.250265	0.00172622	0.612035	0.32195	0.0387052
NM_001108206	Tcte1	t-complex-associated testis expressed 1 (Tcte1), mRNA	0.530552	0.100464	0.000662632	1.59926	0.230844	0.0159429
NM_133422	Zfp483	zinc finger protein 483 (Zfp483), mRNA	0.530034	0.182566	0.000662632	0.564274	0.205495	0.00261972
NM_203410	Ifi27	interferon, alpha-inducible protein 27 (Ifi27), mRNA	0.513402	0.146317	0.000662632	2.43515	0.770352	0.00261972
NM_001109492	B3galt2	UDP-Gal:betaGlcNAc beta 1,3-galactosyltransferase, polypeptide 2 (B3galt2), mRNA	0.507279	0.106279	0.000662632	1.76424	0.244289	0.00465
NM_001108106	Plxnb2	plexin B2 (Plxnb2), mRNA	0.390916	0.263511	0.000662632	2.72608	1.96208	0.00261972
NM_001109163	Fam111a	family with sequence similarity 111, member A (Fam111a), mRNA	0.145655	0.153584	0.000662632	16.9933	12.864	0.00261972
Only those genes that decrease the expression of more than 1.5-fold from the baseline value and whose p-value lower 0.05 were selected for analysis.
Only those genes that increase the expression of more than 1.5-fold from the baseline value and whose p-value lower 0.05 were selected for analysis.
