# Supplementary material for: Synthetic Adrenocorticotropic Peptides Modulate the Expression Pattern of Immune Genes in Rat Brain following the Early Post-Stroke Period
Source: Genes (Basel). 2023 Jun 30;14(7):1382. doi: 10.3390/genes14071382 (PMC10379992; doi:10.3390/genes14071382)
Supplement: Supplementary file 1 [file genes-14-01382-s001.zip › Supplementary Table S9.xlsx]

## Sheet: Table S6. Analysis of DEGs that
Table S9. DEGs that overlapped between IS vs. IR and IA vs. IR pairwise comparisons
RefSeq ID	Gene symbol	Description	IS vs. IR			IA vs. IR
			Ratio	±SE	Padj	Ratio	±SE	Padj
NM_153626	Npas4	neuronal PAS domain protein 4 (Npas4), mRNA	1.92002	0.558901	0.00554653	1.6179	0.655462	0.00261972
NM_001012042	Xkr6	XK, Kell blood group complex subunit-related family, member 6 (Xkr6), mRNA	1.68378	0.737995	0.00554653	1.52607	0.48819	0.0312
NM_001009671	Coq10b	coenzyme Q10 homolog B (S. cerevisiae) (Coq10b), mRNA	1.54101	0.198022	0.00554653	1.74831	0.184333	0.00261972
NM_001077640	Gadd45g	growth arrest and DNA-damage-inducible, gamma (Gadd45g), mRNA	1.51525	0.424659	0.00965862	1.57503	0.514274	0.00261972
NM_133562	Inpp5j	inositol polyphosphate-5-phosphatase J (Inpp5j), mRNA	0.664542	0.205154	0.00554653	0.617103	0.184711	0.00261972
NM_053488	Col5a2	no definition	0.658619	0.209935	0.00965862	0.551557	0.176955	0.00261972
NM_001100174	Arx	aristaless related homeobox (Arx), mRNA	0.652107	0.271835	0.0390013	0.635722	0.258511	0.00788693
NM_019224	Rgs9	regulator of G-protein signaling 9 (Rgs9), mRNA	0.625496	0.221063	0.00965862	0.533258	0.181421	0.00261972
NM_001107212	Adamts3	ADAM metallopeptidase with thrombospondin type 1, motif 3 (Adamts3), mRNA	0.615407	0.246238	0.032739	0.624081	0.199413	0.0203969
NM_001106465	Ntng1	netrin G1 (Ntng1), mRNA	0.59768	0.206298	0.00554653	0.609546	0.211	0.00465
NM_013001	Pax6	paired box 6 (Pax6), mRNA	0.595295	0.198395	0.0202971	0.577874	0.192169	0.0107653
NM_173094	Hmgcs2	3-hydroxy-3-methylglutaryl-CoA synthase 2 (mitochondrial) (Hmgcs2), mRNA	0.590369	0.276408	0.0231807	0.54293	0.260379	0.00465
NM_017139	Penk	no definition	0.589036	0.156169	0.00554653	0.549563	0.139075	0.00261972
NM_001100531	Dlx1	distal-less homeobox 1 (Dlx1), mRNA	0.57979	0.261581	0.00554653	0.528767	0.24289	0.00261972
NM_001145469; NM_144745	Gpsm1	G-protein signaling modulator 1 (Gpsm1), transcript variant 2, mRNA; G-protein signaling modulator 1 (Gpsm1), transcript variant 1, mRNA	0.579124	0.182676	0.00554653	0.485964	0.158844	0.00261972
NM_001108892	Sall3	spalt-like transcription factor 3 (Sall3), mRNA	0.5742	0.273815	0.00554653	0.383846	0.188362	0.00261972
NM_013117	Col11a1	collagen, type XI, alpha 1 (Col11a1), mRNA	0.572779	0.190898	0.0132331	0.426569	0.147612	0.00261972
NM_017336	Ptpro	protein tyrosine phosphatase, receptor type, O (Ptpro), mRNA	0.568197	0.258644	0.00554653	0.547252	0.24918	0.00261972
NM_053887	Map3k1	mitogen activated protein kinase kinase kinase 1 (Map3k1), mRNA	0.528702	0.254212	0.00554653	0.4159	0.186302	0.00261972
NM_012547	Drd2	no definition	0.514605	0.298694	0.0132331	0.560548	0.306159	0.0203969
NM_001011945	Pcbp3	poly(rC) binding protein 3 (Pcbp3), mRNA	0.508915	0.154773	0.00554653	0.481988	0.151965	0.00261972
NM_016994	C3	complement component 3 (C3), mRNA	0.502696	0.283927	0.00554653	0.514976	0.391651	0.00261972
NM_001109485	Syndig1l	synapse differentiation inducing 1-like (Syndig1l), mRNA	0.494599	0.185976	0.0298773	0.322616	0.0998334	0.00261972
NM_012792	Fmo1	flavin containing monooxygenase 1 (Fmo1), mRNA	0.483611	0.29348	0.00554653	0.373635	0.220913	0.00261972
NM_001100527	Frzb	frizzled-related protein (Frzb), mRNA	0.483213	0.22945	0.00554653	0.459224	0.217696	0.00261972
NM_001012124	Rpp25	ribonuclease P/MRP 25 subunit (Rpp25), mRNA	0.482152	0.241727	0.00554653	0.528528	0.253992	0.00261972
NM_133623	Slc6a13	solute carrier family 6 (neurotransmitter transporter), member 13 (Slc6a13), mRNA	0.479649	0.341485	0.0231807	0.233108	0.156927	0.00261972
NM_001126093	Pcp4l1	Purkinje cell protein 4-like 1 (Pcp4l1), mRNA	0.469016	0.193228	0.00554653	0.373699	0.153583	0.00261972
NM_001107415	Sall1	spalt-like transcription factor 1 (Sall1), mRNA	0.465806	0.226628	0.00554653	0.413497	0.216947	0.00261972
NM_130427	Eya2	EYA transcriptional coactivator and phosphatase 2 (Eya2), mRNA	0.459358	0.304492	0.00554653	0.218457	0.177112	0.00261972
NM_022191	Syt6	synaptotagmin VI (Syt6), mRNA	0.430573	0.148906	0.00554653	0.559466	0.170667	0.00261972
NM_138893	Myo16	myosin XVI (Myo16), mRNA	0.41922	0.196283	0.00554653	0.425453	0.207488	0.00261972
NM_001134702	Meis1	Meis homeobox 1 (Meis1), mRNA	0.401096	0.22386	0.00554653	0.375598	0.211289	0.00261972
NM_080693	Cacng5	calcium channel, voltage-dependent, gamma subunit 5 (Cacng5), mRNA	0.395681	0.110621	0.00554653	0.476593	0.1277	0.00261972
NM_001037632; NM_181374	Sp7	Sp7 transcription factor (Sp7), transcript variant 1, mRNA; Sp7 transcription factor (Sp7), transcript variant 2, mRNA	0.37475	0.18871	0.00965862	0.475817	0.247108	0.0337829
NM_031768	Itgae	integrin, alpha E (Itgae), mRNA	0.366788	0.220698	0.00554653	0.256829	0.159732	0.00261972
NM_031666	Syt10	synaptotagmin X (Syt10), mRNA	0.36404	0.143339	0.0202971	0.44182	0.152795	0.0436092
NM_001191902	Sp9	trans-acting transcription factor 9 (Sp9), mRNA	0.360525	0.274479	0.00554653	0.359631	0.250337	0.00261972
NM_053379	Dcx	doublecortin (Dcx), mRNA	0.346045	0.209442	0.00554653	0.305345	0.193844	0.00261972
NM_012943	Dlx5	distal-less homeobox 5 (Dlx5), mRNA	0.337194	0.136248	0.00554653	0.261391	0.113105	0.00261972
NM_001109127	Cbln1	cerebellin 1 precursor (Cbln1), mRNA	0.322661	0.114792	0.00554653	0.54999	0.19164	0.00641379
NM_001107522	Slc35d3	solute carrier family 35, member D3 (Slc35d3), mRNA	0.32181	0.106165	0.00554653	0.28741	0.100283	0.00261972
NM_017238	Vipr2	vasoactive intestinal peptide receptor 2 (Vipr2), mRNA	0.320865	0.17087	0.00554653	0.396956	0.202092	0.00261972
NM_001191774	Sp8	Sp8 transcription factor (Sp8), mRNA	0.317419	0.264836	0.00554653	0.306498	0.253553	0.00261972
NM_001191746	Dlx2	distal-less homeobox 2 (Dlx2), mRNA	0.309257	0.21212	0.00554653	0.264366	0.180432	0.00261972
NM_022631	Wnt5a	wingless-type MMTV integration site family, member 5A (Wnt5a), mRNA	0.307571	0.180545	0.00554653	0.46071	0.289725	0.0192414
NM_001109149	Nmb	neuromedin B (Nmb), mRNA	0.286491	0.146389	0.00554653	0.408141	0.192224	0.0233645
NM_001004084	RT1-Bb	RT1 class II, locus Bb (RT1-Bb), mRNA	0.286141	0.245219	0.0231807	0.234312	0.217426	0.0192414
NM_001008884	RT1-Db1	RT1 class II, locus Db1 (RT1-Db1), mRNA	0.280307	0.216701	0.00554653	0.377804	0.321759	0.00261972
NM_053937	Kcnh6	potassium voltage-gated channel, subfamily H (eag-related), member 6 (Kcnh6), mRNA	0.278518	0.137126	0.00554653	0.367251	0.18218	0.00261972
NM_053988	Calb2	calbindin 2 (Calb2), mRNA	0.265435	0.150202	0.00554653	0.269161	0.150741	0.00261972
NM_001107834	Pbx3	pre-B-cell leukemia homeobox 3 (Pbx3), mRNA	0.253018	0.13891	0.00554653	0.15403	0.0833308	0.00261972
NM_001014254	Clk2	CDC-like kinase 2 (Clk2), mRNA	0.252737	0.186201	0.00554653	0.21685	0.158608	0.00261972
NM_017110	Cartpt	CART prepropeptide (Cartpt), mRNA	0.250552	0.149889	0.00554653	0.119106	0.0766914	0.00261972
NM_001106784	Lgr5	leucine rich repeat containing G protein coupled receptor 5 (Lgr5), mRNA	0.246637	0.158228	0.00554653	0.241302	0.153347	0.00261972
NM_013046	Trh	thyrotropin releasing hormone (Trh), mRNA	0.241836	0.218412	0.00554653	0.0540658	0.0439444	0.00261972
NM_001011937	Doc2g	double C2-like domains, gamma (Doc2g), mRNA	0.235321	0.156904	0.00554653	0.199352	0.12008	0.00261972
NM_001109087	Shisa3	shisa family member 3 (Shisa3), mRNA	0.230337	0.170485	0.00554653	0.170915	0.127595	0.00261972
NM_001008847	RT1-Da	RT1 class II, locus Da (RT1-Da), mRNA	0.22353	0.176889	0.00554653	0.235977	0.197963	0.00261972
NM_012881	Spp1	secreted phosphoprotein 1 (Spp1), mRNA	0.221728	0.180873	0.00554653	0.0515716	0.0427915	0.00261972
NM_013069	Cd74	Cd74 molecule, major histocompatibility complex, class II invariant chain (Cd74), mRNA	0.207819	0.180624	0.00554653	0.176247	0.157072	0.00261972
NM_001207022	Shisa8	shisa family member 8 (Shisa8), mRNA	0.199061	0.155079	0.00554653	0.155646	0.116145	0.00261972
NM_001008831	RT1-Ba	RT1 class II, locus Ba (RT1-Ba), mRNA	0.193159	0.15949	0.00554653	0.255389	0.227126	0.00261972
NM_201561	Scgn	secretagogin, EF-hand calcium binding protein (Scgn), mRNA	0.191574	0.122245	0.00554653	0.246618	0.156832	0.00261972
NM_001108885	Klhl14	kelch-like family member 14 (Klhl14), mRNA	0.161289	0.138376	0.00554653	0.0458282	0.0392803	0.00788693
NM_021666	Trdn	triadin (Trdn), mRNA	0.149286	0.10995	0.00554653	0.0980574	0.0763169	0.00261972
NM_053572	Cdhr1	cadherin-related family member 1 (Cdhr1), mRNA	0.14714	0.099482	0.00554653	0.145254	0.0969276	0.00261972
NM_001001972	Ly6g6e	lymphocyte antigen 6 complex, locus G6E (Ly6g6e), mRNA	0.104389	0.105762	0.00554653	0.025401	0.0267223	0.0497879
NM_001107043	Tbx21	T-box 21 (Tbx21), mRNA	0.0554496	0.0409091	0.00554653	0.070713	0.0472853	0.00261972
Only those genes that decrease the expression of more than 1.5-fold from the baseline value and whose p-value lower 0.05 were selected for analysis.
Only those genes that increase the expression of more than 1.5-fold from the baseline value and whose p-value lower 0.05 were selected for analysis.
